# Supplementary material for: Regulation of the phagocytic activity of astrocytes by neuroimmune mediators endogenous to the central nervous system
Source: PLoS One. 2023 Jul 27;18(7):e0289169. doi: 10.1371/journal.pone.0289169 (PMC10374099; doi:10.1371/journal.pone.0289169)
Supplement: S1 Table — (XLSX) [file pone.0289169.s003.xlsx]

## Sheet: Fig 1B
Plate 1	Experiment	Well 1	Control	Well 2	LPS	Well 3	hIFN-γ	Well 4	Control		Plate 2	Experiment	Well 1	Control	Well 2	hIL-1β	Well 3	hTNF-α	Well 4	hIL-1β + hTNF-α			Plate 3	Experiment	Well 1	Control	Well 2	CytC	Well 3	hIL-1β + hIFN-γ	Well 4	CytC + hIL-1β + hIFN-γ
	Ep1	1	1050.88	1	803.969	1	2709.05	1	2249.76			Ep1	1	1961.45	1	4053.33	1	10232.2	1	1410.64				Ep1	1	2371.24	1	6727.33	1	11002.4	1	6685
			1060.66		715.459		2654.66		2265.88					1735.03		7308.21		3626.07		3382.91						2950.14		2552.31		4735.61		1273.45
			618.317		3612.86		2217.73		2618.98					2966.99		1972.69		8298.04		3235.95						4938.32		2626.16		3117.9		1088.11
			455.028		907.454		1649.54		3251.76					1882.51		3859.15		2874.73		9585.11						6204.49		3952.97		715.043		2083.76
			650.456		1553.75		650.611		1578.92					2650.6		3970.96		2457.15		5837.35						2106.23		2073.78		2689.29		1904.98
			1289.89		2915.3		528.144		3843.86					8100.94		4888.71		6225.61		3099.7						1129.19		1476.47		1561.76		2088.76
			1358.53		613.429		876.357		2661					6383.38		3938.4		2640.72		4403.1						3328.72		3297.93		1512.15		2422.62
			2635.73		3637.72		1751.57		5608.54					3033.86		1393.06		4026.39		4148.39						3648.33		1908.72		2826.99		2555.02
			3665.39		1422.08		1960.62		4181.67					7315.17		4309.71		1907.06		2165.41						3594.25		1223.42		896.742		2559.91
			3175.1		4599.57		1710.8		4158.79					2063.07		3943.08		7100.61		4708.26						3692.53		2386.01		3826.6		4108.77
			8861.12		2159.07		3316.97		2957.42					1482.4		3687.33		7214.29		1246.83						1658.48		3788.32		4103.88		2880.66
			2982.69		1883.03		1661.66		2011.58					2561.99		2194.64		7605.77		1396.39						2030.72		2829.91		2375.4		1626.87
			4964.53		1204.18		2212.63		3406.72					2498.02		5566.62		318.883		1903.94						4037.73		894.246		2667.55		1916.94
			2059.12		3272.45		2460.58		3515.1					4581.06		7304.15		148.105		1796.19						1802.01		5725.65		2154.8		1698.01
			2749.3		3587.38		922.535		3967.32					5338.02		2997.67		194.908		6112.55						5803.76		2309.56		2370.93		1725.98
			1412.2		1581		3025.65		2095					5023.92		1372.26		209.885		1896.45						2489.18		2717.27		2875.15		2501.45
			2431.25		9262.49		3363.77		3390.5					5344.26		3101.05		579.835		3635.23						2832.61		4834.31		4002.68		1799
			3145.98		8271.72		2546.59		4899.53					2474.62		1312.35		512.855		3520.09						2146.69		2055.37		1974.97		3373.44
			5618.94		1987.66		2973.85		1641.63					3832.63		2191.52		291.322		1633.63						2760.01		6561.86		2167.18		2317.57
			1215		2954.4		1840.91		1706.22					3809.33		2179.97		208.532		3255.92						4904.83		3128.82		2307.48		1108.39
			3287.95		2160.42		1554.79		2662.25					2491.36		1124.62		397.512		1011.25						3925.92		1690.93		1631.75		1268.15
			1770.6		6504.86		1739.3		2686.79					1474.18		1617.5		360.59		3147.75						5302.14		2508.21		2651.02		3393.1
			1930.04		3283.58		2017.93		4072.47					2953.57		2324.54		340.724		2240.4						3044.06		527.208		2246.64		2815.35
			2194.84		2085.74		1730.56		2505.72					2513		1914.65		693.617		1491.45						4213.92		754.981		2372.49		2054.96
			2802.97		2150.02		4482.98		3610.26					2771.14		1733.99		488.933		2084.08						2988.62		1172.67		928.568		2480.24
			1130.44		1632.59		3508.13		2449.76					4060.51		2084.49		1083.23		3327.68						5576.71		2247.58		2504.89		1803.88
			13508.6		2932.46		1045.47		1664.31					1457.96		2527.04		3624.62		1702.37						3220.24		4681.94		1845.28		2379.56
			3721.76		2934.85		2428.96		2733.49					4828.7		1817.93		2553.35		1197.42						2103.84		3812.66		2397.76		2478.88
			857.74		2019.91		8536.1		1997.23					7274.93		3807.98		11131		1746.89						1835.71		2623.14		2088.65		2779.46
			1694.68		1620.73		810.52		2675.35					3020.24		4003.41		1726.4		932.208						1146.05		3289.72		1451.51		3078.9
			6300.91		3104.59		4328.32		1512.35					4493.07		2718.62		7861.31		3905.02						2449.35		4672.79		4089.84		1775.39
			3897.74		1304.76		3400.38		2252.77					1643.61		4836.71		3554.31		2131.4						3209.84		4055.41		3297		1431.65
			4442.83		1551.62		1829.57		1971.96					6009.58		1837.38		2586.53		1187.75						2072.43		1830.72		1812.83		1002.83
			1369.87		1266.07		1624.68		3434.6					1081.35		1125.03		4909.2		2992.57						2384.14		976.255		1643.61		2707.28
			3349.83		2826.27		3523.52		2759.7					4363.89		2281.38		2227.81		1784.43						2170.71		2859.03		1613.86		1540.12
			2721.43		1745.02		1500.5		3717.5					5225.07		783.999		2541.39		2159.69						3025.23		2390.84		1232.99		1784.54
			2129.53		1420.73		3016.7		2210.24					3354.72		1972.27		2637.7		3033.24						4774.2		2230.52		1791.72		1300.39
			1776.43		2658.82		1379.23		5731.37					2564.9		1489.58		2627.09		6275.43						2701.67		1884.8		1113.28		2367.29
			1181.2		92.67		2263.9		3381.35					1473.04		1951.26		1942.84		3437.72						2744		3500.64		1538.36		1481.57
			4655.74		1319.74		4555.47		3553.79					2195.99		4024.83		2543.58		2435.51						1864		2650.6		3396.64		4306.48
			2295.42		2003.47		717.644		2794.86					1965.51		3124.45		4274.76		2659.44						1340.22		2289.8		1770.91		2700
			10286.7		1343.03		1540.23		2039.56					3307.81		2034.26		3227.83		1673.56						3965.24		2915.92		1657.96		2055.79
			2529.85	2	1209.59		2199		1309.33					1793.9		2589.65		5114.3		8402.25						2776.29		1963.74		2498.65		2280.03
	Ep2	2	666.576		1322.23		1278.34		2802.55					3572.3		2150.43		2016.53		5395.01						2503.53		2551.17		2218.45		1244.33
			1181.3		1382.24		1402.63		2488.87					1232.06		3544.95	2	299.746		4086.2						2725.9		3237.61		2863.4		2250.8
			1281.15		857.428		1707.68		1714.13					1582.35		4551.42		5882.49		2910.2						1971.65		4283.81		2114.97		1242.67
			1181.1		842.346		900.694		1813.24					6648.91		1577.46		2105.4		3298.56						1435.81		1199.61		1664.83		5122.83
			1932.44		2112.68		3142.34		2905.1					9376.16		2510.29		6025.91		10856.3						1751.36		3338.6		3183.01		2364.58
			1542.72		2377.27	2	174.211		2064.42					2934.33		1264.4		7135.56		1642.78						4044.39		2197.03		1772.47		2279.61
			3894.72		1400.44		1062.32		2396.72					1996.82		3379.06		986.499		2002.02						3412.03		2414.19		1730.98		8415.35
			2664.74		2199.52		831.218		3533.2					1991.51	2	3105.52		10483.6		3996.96						11276.6		2350.33		2884.72		1764.05
			1902.59		1333.46		511.815		2074.92					1791.4		363.501		2744.26		5180.34						1538.62		3049.88		1865.46		2279.4
			2463.39		806.984		528.456		1945.23					3923.01		2100.82		2206.39		1639.97						3805.17		1401.48		1939.82		1191.18
			4117.92		857.531		81.645		3450.61					7394.74		1357.59		1636.33		2166.35						2107.69		2873.9		3425.65		1529.72
			3874.96		935.953		406.144		1914.03					3561.8		1054.21		2328.91		1536.17						1860.98		2461		1483.34		2254.23
			5185.02		1184.11		54.811	2	66.876					5242.02		1274.28		1648.29		4738.94						3136.83		2993.3		2774.89		2106.13
			4507.22		907.662		111.807		162.25			Ep2	2	1030.49		2809.94		1455.98		2124.43						1482.4		1754.17		2927.36		1732.64
			2184.65		675.105		19.761		204.685					718.683		2049.13		2576.24		3345.67				Ep2	2	899.342		3289.3		1622.81		2700.11
			1127.84		1195.76		119.711		204.788					1546.99		1273.35		614.365		3062.26						597.412		1656.09		1753.75		9121.14
			1525.56		780.879		603.653		186.796					818.009		807.401		673.96		1434.35						2575.82		2140.24		1402.32		2510.19
			1224.57		1203.77		505.575		74.157					1702.06		1651.52		949.37		829.138						1120.25		4871.97		3898.47		3310.42
			894.142		916.503		877.188		201.564					951.657		952.281		1242.15		1151.56						1663.37		3880.99		2346.59		2165.55
			2068.89		1213.34		919.416		103.59					980.155		1890.31		1269.71		971.73						2556.89		5291.53		2588.09		1905.5
			2268.48		2427.09		814.472		197.508					873.132		518.991		1723.9		5013.21						1481.36		2549.4		2999.64		3771.68
			2915.61		1728.48		936.681		212.485					4299.41		2349.92		945.417	2	700.898						3176.04		2713.21		2666.41		4381.99
			1429.46		2058.39		949.681		185.859					1789.32		1644.13		2666.72		955.714						716.083	2	2892.34		1533.78		4511.06
			1742.62		1023		782.023		215.605					1995.15		1059.3		1281.67		1772.58						2017.51		1503.62		2162.91		5166.72
			1039.54		1035.38		838.082		286.225					824.77		5066.46		1549.9		1374.75						1297.37		720.243		2988.83		4036.69
			2124.33		308.534		967.674		196.364					714.315		1522.86		1664.83		1180.68						794.088		1051.09		3957.85	2	1622.6
			1275.43		1027.11		1218.64		112.118					665.64		1867.85		372.966		2197.03						1457.02		1731.29		18374.8		517.431
			1212.5		1047.86		1268.15		155.386					674.376		2753.56		2648.62		6205.22						805.528		1250.78		1646		460.124
			3689.1		1666.91		2531.41		60.011					1253.69		5054.39		2288.35		1848.82						613.636		817.593		1558.74		396.887
			2569.37		504.015		897.99		356.222					2054.12		908.703		2730.27		561.01						9551.31		1146.98	2	1355.31		1619.74
			2554.71		1301.43		1819.38		172.651					2636.77		832.986		980.571		648.479						1850.38		1509.24		641.614		1317.24
			2154.18		1429.98		705.994		44.619					1042.97		805.112		1647.15		2356.99						1467.42		298.602		237.342		876.461
			1274.49		2820.86		1586.1		202.604					7073.36		922.639		2766.36		982.859						3158.25		923.887		644.111		1037.77
			1475.54		1226.65		1034.34		105.047					2112.16		725.444		1480.84		1594.1						1290.51		792.632		450.763		841.93
			1057.22		1240.9		547.905		38.899					4397.9		1352.39		784.207		1053.89						1494.99		920.872		440.155		685.505
			1648.6		2586.95		1072.3		138.12					2674.42		837.771		1767.48		740.733						1010.73		1333.78		1339.91		872.924
			3205.47		2613.26		611.245		64.692					1964.47		5067.29		687.794		1254.73						788.263		968.506		626.117		713.482
			2776.34		2425.84		682.697		187.107					3849.69		4356.41		1003.24		1155.82						660.127		1323.27		1020.82		1060.24
			576.819		2335.67		470.16		370.886					1689.06		2137.95		1271.27		7602.13						599.076		1262.95		470.212		2168.53
			3009.42		1203.98		1582.35		280.297					1822.08		1454.42		2370.72		831.53						2048.51		1124.93		852.123		998.98
			2674.52		2084.7		683.945		173.691					1515.79		4446.89		963.618		818.321						1015.93		1553.02		2285.54		1529.31
			905.479		2698.65		1348.23		332.404					1198.26		3359.3		650.247		2688.04						1904.04		643.279		1016.14		1290.82
			2590.59		1824.17		787.016		81.644					1417.97		1521.3		1200.65		4108.14						3321.75		829.762		701.002		911.614
			1559.05		2168.22		879.581		135.208					5711.09		720.347		1081.35		2612.12						2635.73		1357.8		787.016		708.386
	Ep3	3	1176.1		2144.4		1866.29		54.5515					5668.86		4024.63		818.842		1418.23						592.003		977.243		1061.8		600.636
			822.273		2440.72		888.005		75.717					1060.34		1844.45		678.328		4299.93						2582.16		2880.76		1378.5		1198.88
			890.813		1000.85		1382.76		35.57					7121.93		357.365		1129.09		2194.12						827.161		1339.81		767.046		1005.64
			1387.96		675.416		1214.17		129.383					1664.93		663.56		1310.38		4793.96						676.664		3806.73		722.011		2451.32
			1656.2		3815.99		686.962		158.193					1538.88		826.746		1648.08		3785.83						275.929		6171.73		1537.42		733.14
			4627.24		2370.72		916.295		115.031					1376.63		923.679		2651.12		5050.54						1213.86		3835.33		1447.77		409.265
			1572.68		2542.54		1028.1		136.04					421.641		1552.71		2071.81		777.862						1060.76		1261.8		1663.79		958.522
			1060.03		2083.14		579.523		92.045					648.063		1659.11		1152.18		1535.13						1528.47		1040.17		2843.53		347.484
			1514.02		3136.21		554.457		55.54					1091.44		2073.57		1122.96		1198.46						2321.32		1016.14		394.131		490.494
			885.094		4342.16		459.499		87.157					1648.19		1327.33		692.473		1122.85						3285.45		492.886		620.605		474.477
			1533.36		2457.88		800.641		82.061					761.741		718.995		1385.05		894.662						981.923		2123.91		623.829		601.052
			684.05		949.057		700.014		71.764					760.182		1045.06		645.359		1185.05						2432.71		1249.48		795.752		2029.68
			1990.47		1605.65		885.51		40.355					191.163		979.947		832.778		1649.85						595.748		934.912		589.819		581.915
			1310.69		3264.34		869.388		26.73					1846.42		813.433	3	8755.66		880.621						844.531		524.399		861.9		636.831
			1722.86		1157.9		1292.69		101.198					2159.07		868.661		25884.1		3884.74						715.563		1351.77		801.264		1176.41
			1208.97		615.717		1195.66		174.835					393.664		3033.45		4027.54		843.075						1037.67		2070.45		2792.57		694.45
			1468.15		2054.64		1258.06		88.51					1048.07		1870.97		377.23		2091.46						639.846		1228.31		758.934		710.051
			1666.81		1275.74		1368.72		66.148					1298		669.696		1759.79		1069.18						818.114		933.664		3836.17		718.683
			3305.01		1061.7		1613.45		15.809					1413.76		753.837		1021.13		1401.17						1418.12		1002.83		2215.02		742.657
			1871.28		1157.28		502.35		106.399					1094.87		865.228		6281.98		868.14						2838.85		238.122		1173.29		713.066
			4281.52		1925.16		1543.76		79.356					1841.01		1075.22		9994.06		627.781						940.945		536.152		2274.2		393.664
			774.014		3446.14		710.259		133.856					1667.84		1072.72		5428.29		726.587						811.769		2636.14		422.577		1252.03
			1467.94		879.58		1167.78		94.646			Ep3	3	455.756		1033.72		3205.99		927.008						806.049		715.667		1584.22		323.875
			1185.46		778.383		1037.46		245.454					484.253		838.533		1575.8		559.346						732.412		983.587		759.558		562.57
			593.876		792.735		1005.53		187.316					2767.4		1934.1		12718.3		2656.94						1353.43		857.843		496.526		644.111
			2770.42		1158.32		1743.87		170.363					504.222		982.755		3192.26	3	288.409						1660.36		1096.64		743.437		2204.52
			3527.06		1599.2		1219.58		136.144					3274.32		2031.76		526.272		1565.19						1541.06		839.747		1072.2		2550.96
			2122.87		893.518	3	3577.71		175.979					792.528		9463.42		650.975		724.196						604.38		1429.46		884.651		1404.08
			1949.91	3	1275.53		1822.61		203.437					8979.38		689.042		788.263		639.846						1931.4		1083.8		1543.97		6936.18
			4043.45		1509.86		3021.59		148.313					2028.54		801.056		317.843		420.757						1253.28		5511.6		1853.91		5748.53
			1215.31		1546.78		1070.54		113.158					6276.47		526.791		699.962		1346.57						880.101		826.642		1719.85		649.207
			1640.08		1467.94		1599.93		73.429					915.151	3	3144.32		496.734		1635.92						978.491		529.496		902.462		2745.97
			871.781		875.317		495.901		173.379					12738.2		23848.2		557.993		1886.88						1759.27		2792.15		1038.4		1509.86
			1777.78		839.746		630.173		165.786					1541.89		10417		2367.7		240.463						1231.95		522.631		1428.11		1226.13
			2637.29		461.579		2113.82		144.673					4347.25		6463.88		1158.63		4.992						661.48		717.123		1120.15		565.586
			1439.13		1204.29		3981.46		124.808					9552.14		5526.68		2433.96		1269.5				Ep3	3	430.898	3	9724.17		982.859		1128
			705.995		1040.27		10698.4		120.023					1013.85		563.298		202.396		11194.5						1773.2		14794.4		1788.91		1367.73
			1873.36		983.795		865.436		228.19					4838.99		5436.09		5530.43		4967.34						1044.74		1118.48		3690.04		412.489
			1641.63		1863.58		1033.2		87.469					4103.67		9345.79		204.58		3657.28						1783.81		3833.36		3316.24		303.075
			1742.1		25.482		1514.54		580.459					4244.08		554.146		393.352		2577.69						1629.67		11736.2		1610.33		679.785
			3008.48		1384.74		894.766		1392.96					8476.4		10130		1262.74		722.947						1821.05		204.372		808.961		221.429
			676.456		624.246		1664.31		278.632					4710.65		3230.95		428.194		1650.47						1926.3		660.752		376.295		547.177
			995.548		1602.84		1757.91	3	1398.68					2354.6		1030.81		1010.73		2973.95						1614.28		1638.41		1725.15		614.677
			2217		1026.13		1745.12		2127.14					2306.86		981.299		574.947		218.829						1800.04		4588.65		559.346		424.241
			1062.11		1348.75		1802.43		2093.75					6721.61		3626.39		1429.46		7852.89						2108.21		3545.89		3391.12		1422.6
			1581.93		1806.9		2282.83		627.365					2613.05		3605.27		663.768		1506.84						2087.3		2133.06		3753.06		1045.16
			1027.89		1068.77		1470.86		1030.7					7452.57		1288.85		1100.91		9501.91						11854.9		5785.66		706.41		1942.63
			390.231		2214.08		1330.24		523.255					513.271		4521.88		569.955		3043.74						7454.02		4881.95		357.989		2622.41
			1854.33		2166.87		617.173		665.328					1460.35		6497.17		516.183		16726.2						5368.49		8250.4		1019.16		3259.03
	Ep4	4	2024.07		1115.78		868.66		1462.33					13646.9		10441.5		9206.74		5710.88						169.218		510.775		807.712	3	454.923
			5019.65		18556.4		968.194		490.493					11036.2		4740.4		1220.1		9225.87						795.44		1657.86		823.833		4201.59
			2924.55		1567.58		2061.92		937.72					9405.08		1009.59		4391.46		14642.2						586.387		1811.79		785.248		3195.38
			3982.92		947.913		980.779		594.916					3212.75		528.247		2129.53		6834.04						5904.02		2168.11		285.289		3220.97
			848.379		663.664		593.563		1622.81					14921.5		1234.66		13149.5		1182.34						5902.67		3945.89		841.203		2559.8
			2453.71		1450.57		3638.04		899.134					3080.56		1086.76		3330.49		4322.19						2497.5		1332.94		500.998		141.032
			1143.34		1158.84		3657.17		1260.76					1338.35		6195.13		2405.77		339.476						883.013		24360.7	3	586.18		708.282
			4612.37		435.89		358.821		694.554					479.053		2772.08		4956.83		3132.15						643.799		5321.69		2146.38		336.876
			1841.22		754.15		405.52		834.858					4411.63		6066.89		1321.71		221.43						4212.56		3619.21		5694.65		1545.07
			1415.21		712.235		999.084		465.844					1386.72		5823.93		3492.95		4799.47						2470.57		2643.84		1598.89		627.99
			1276.37		769.855		594.188		1806.59					3953.69		41563.6		2793.82		11066						1279.8		5280.5		2840.41		204.893
			943.232		1012.09		1352.29		1272					11145.8		3826.81		5300.37		9888.71						5453.46		145.193		12026.2		500.166
			1014.58		3029.39		1819.59		2280.13					931.376		2106.02		906.622		2348.15						3109.99		779.943		265.84		364.75
			557.994		880.829		2101.45		1958.65					2696.88		8166.67		3028.97		3474.23						1351.25		363.398		1648.71		354.661
			645.879		2321		1873.98		1789.01					3207.87		4694.63		3978.45		5817.49						6592.12		327.724		279.153		23.817
			1091.34		19966.7		1077.3		1590.78					1268.57		2342.33		270.416		12406.5						2143.05		528.248		320.859		989.515
			1999.83		2694.49		909.015		2457.67					543.224		186.171		1210.32		9441.69						601.885		2124.33		967.467		315.555
			5209.47		399.384		1174.54		976.098					2260.06		1215		4554.12		6763.11						126.784		1379.44		361.005		505.471
			4650.22		2245.7		1088.84		1083.8					1681.73		5845.15		9555.57		1857.45						1062.94		8842.92		389.399		240.462
			2569.79		1352.29		2051.73		2509.46					453.051		741.877		5623.51		7716.22						885.509		609.477		570.578		341.973
			1067		1079.48		875.837		1864.47					265.736		605.212		1247.45		10798.8						3744.02		790.551		308.014		2445.4
			1106.31		4188.85		1836.02		2349.29					1619.48		457.004		420.81		1171.42						8973.24		1453.07		521.487		979.115
			1743.04		1347.4		2407.12		987.123					942.505		9297.85		4099.93		2267.34						1415.21		2771.04		149.456		361.942
			167.762		989.724		1160.29		623.933					414.361		2648.21		643.591		3183.94						498.502		126.056		1447.56		378.271
			1377.67		3207.55		2324.23		2470.36					1332.63		3400.07		4720.22		6752.71						2264.32		2966.47		2020.74		339.893
			747.493		1144.69		9689.53		932.416					1352.24		1248.49		1543.35		437.243						22.153		855.764		605.732		420.809
			698.194		667.096		555.393		1650.37					1378.92		2642.8		7224.17		3161.27						3023.36		589.196		424.969		216.749
			2208.36		623.726		773.182		1579.44					2810.98		2047.88		738.549		5370.78						3216.5		288.201		827.161		334.9
			6791.4	4	1468.88		774.118		2626.89					436.827		8624.51		14891		112.743						193.971		537.713		397.928		488.725
			2683.47		2243.31		1326.91		1405.64					2604.84		2569.37		1519.43		408.64						448.579		3179.89		337.864		406.248
			2423.97		1523.59	4	2228.33	4	6926.5					4891.52		4693.18		1324.1		248.367						735.428		191.579		345.301		586.179
			2850.29		3197.46		849.108		4401.86					2816.39		1863.27		2287.1		251.175						305.051		430.586		366.414		342.284
			1496.75		5543.64		782.544		8979.59					3594.87		766.422		1948.56		215.917						514.727		660.752		564.65		428.402
			2942.65		7111.43		4567.02		3613.59					6247.24		235.574		1001.11		722.115						528.664		167.242		454.716		1081.67
			10508.2		9693.17		2089.8		3871.74					8575.11		18.202		1020.82		2321.94						388.464		250.031		431.418		101.718
			10566.5		5435.99		968.09		4334.88			Ep4	4	2164.47		8017.11		2746.13	4	1430.81						1178.81		193.347		254.711		243.374
			3122.68		1120.15		1092.69		6070.85					2949.72		5750.4		922.432		2235.2						2111.33		102.342		916.087		1734.41
			846.715		3058.2		1386.72		10891.4					11954.7		622.582		662.832		4749.55						2679.72		248.055		547.177		360.694
			4401.75		3331.74		1793.28		2017.83					2280.13		725.444	4	811.561		7714.14						1088.53		221.43		1255.15		1003.14
			3938.82		9285.68		1980.49		2999.44					882.805		4610.81		5246.8		2360.21						286.953		2918.94		1178.91		151.017
			6597.32		11052.2		2475.04		1310.58					2995.9		123.975		661.167		10310.6						1871.49		882.91		398.76		604.796
	Ep5	5	692.474		7410.13		2257.46		1277.2					2867.35		5564.96		2942.44		8458.72						2425.53		4001.74		1798.79		434.33
			1245.68		830.49		3896.8		867.204					10900.3		3765.55		3594.87		4188.54						425.49		2926.94		618.421		610.101
			1216.82		3214.42		3122.68		2360.01					1961.66		1246.41		2844.15		11973.6				Ep4	4	413.945		705.891		410.097		186.171
			526.688		3448.64		2134.21		3922.91					1584.33		586.491		5828.09		10277.6						985.667		382.015		677.6		391.895
			1454.11		2239.15		1626.66		2085.22					893.413		4086.72		929.816		1722.76						3209.94		356.326		373.798		3859.67
			496.734		1880.64		1119.32		5517.22					4577.11		2132.86		3068.6		1078.86						2943.79		309.419		355.667		2653.93
			919.103		5281.96		2040.71		5670.01					1602.01		7183.3		379.831		4436.39						1364.67		190.228		472.501		2515.18
			473.228		3092.52		734.18		5539.89					2142.01		4886.42		6416.77		1223.48						3886.92		302.294		345.093		2358.13
			169.53		2313.72		1726.4		2673.38					7599.01	4	1929.73		1453.07		3075.47						6427.48	4	7143.98		323.875		1040.58
			330.739		4369.82		3808.29		2413.99					2397.14		1354.37		1305.69		4402.58						581.811		1717.66		308.275		2975.93
			481.445		4370.55		3072.35		5409.57					7825.85		2981.24		1678.45		8564.29						73.636		11850.2		593.459		1600.55
			512.126		2173.11		983.691		4898.17					1707.78		1046.41		1629.99		2407.85						430.066		4615.38		319.82		218.31
			1075.22		10801		1594.52		3225.44					5671.46		2683.46		2758.25		8720.61						876.98		549.361		1484.27		397.096
			577.443		6121.18		1319.53		7541.08					2324.64		6525.56		3397.26		7859.03						165.266		699.338		1227.27		13925.5
			975.578		1942.32		1231.23		5365.47					3129.76		2320.69		3707.93		2191.41						3029.7		3040.93		2597.87		3906.06
			1061.07		1963.95		11913.5		11591.3					4350.37		6116.82		2026.87		1720.58						1642.15		1940.13		289.866		2871.09
			3918.43		2602.03		5526.16		4744.97					10294.4		5581.7		376.607		945.729						2077.94		5150.91		1333.46		1554.79
			345.301		960.082		2349.5		7456.62					433.914		1609.81		311.811		1636.85						2282.83		8813.59		1901.34		1729.31
			3060.14		1031.95		1152.08		5136.25					1157.17		5948.74		1104.96		7172.9						6716.31		1795.46		602.924		2382.99
			1193.63		962.994		2437.07		1644.24					3784.06		1961.14		2708.74		3422.53						578.795		7572.17		522.319		857.947
			1939.61		1252.76		943.649		4037.32					1799.2		2414.61		1085.82		1385.78						1356.87		3168.86		359.342		1519.95
			6556.55		1607		1644.65		4690.37					2257.14		850.459		4561.82		2846.75						4139.34		5504.43		348.004		437.658
			12296.7		483.213		2258.18		2687.73					837.874		7090.73		9075.58		2011.69						7356.57		1444.13		222.781		3526.44
			18868.1		11958.7		1415.53	5	2600.57					768.71		1418.96		6172.77		1733.47						2167.49		5376.29		772.87		2865.58
			3984.9		2981.03		1442.67		683.321					1531.49		2356.05		632.046		1137.83						2312.37		2624.39		987.227		1573.86
			248.055		1904.88		2084.55		5985.77					7718.3		3435.85		1272.72		2499.79						5381.18		3313.54	4	785.56		440.779
			1691.35		2629.49		3792.28		1946.69					3466.84		6480.94		2091.77		4894.48						2483.36		712.963		6761.45		688.105
			765.486		2186.73		4491.61		1354.47					1485.42		1844.45		1402.84		609.997						5487.16		2826.99		440.675		328.556
			1014.16		1544.91		2461.62		5831.84					1073.14		444.626		1992.55		1160.09						3148.06		262.408		1969.57		556.018
			991.804		1131.28		8483.17		3683.59					1706.95		8645.31		912.343		168.386						2550.96		97.246		5800.95		504.638
			1669.4		2131.09		5792.42		9856.26					3397.36		7061.92		993.467		1409.28						2164.68		1445.48		696.841		1259.41
			889.462		9110.01		3615.05		4434.93					801.992		8945.58		1218.33		1278.55						4446.06		1682.2		955.817		286.746
			1091.44		5195.22		5697.36		5283.62					222.989		4547.67		1812.72		1136.89						12368.5		5768.19		232.142		480.925
			946.144		2039.46		5199.69		1434.35					385.031		3436.57		1502.99		1877						8919.16		4356.41		12944.1		262.616
			1271.58		1092.48		2554.81		728.148					2219.28		3966.17		1022.38		504.794						1278.55		856.804		2215.65		407.08
			5650.97		3727.9		4181.36		1824.48					700.17		6098.2		382.743		3914.28						5419.35		5517.53		1184.42		393.352
			311.083		15631		2776.34		8565.43					1708.3		1543.56		636.83		1750.74						462.932		3086.28		2407.43		352.477
			10512.2		4303.78		1282.24		8861.02					827.37		6474.81		609.997		1010.32						9384.48		448.371		1092.9		212.693
			790.448	5	1161.85	5	6745.95		546.864					7694.69		2573.64		1178.39		4473.72						3867.26		1195.24		1471.17		1742.73
			1317.86		5524.92		5697.25		3633.04					313.995		1568.83		2370.2	5	6699.04						3623.06		5271.76		1515.58		560.177
			7521.52		7398.49		10438.1		2467.34					2595.37		7043.2		1388.79		1907.58						1466.28		15058.4		928.984	4	62.092
			456.068		11723.4		7473.27		569.954					3616.19		2506.03		1481.26		8705.01						2202.65		3645		4043.14		146.857
			1142.3		7459.33		11779		678.537					1411.47		348.837		2407.22		5124.08						6583.91		3512.81		621.645		941.361
			558.617		491.117		388.255		238.279					1214.9		2626.16		1124.31		4203.88						9491.51		8180.72		4043.56		970.066
			495.174		22.465		5761.22		286.33					912.655		1582.25		864.916		7274.82						3041.87		4464.68		563.818		812.393
			2678.06		18738.6		544.265		741.773					2235.2		4076.53		1060.76		6602.73						421.85		7261.2		1059.82		6593.48
			4363.69		3585.51		705.163		483.629					3239.9		876.045	5	6385.46		8230.01						1352.08		12160.5		1546.99		167.554
			6153.01		3052.06		351.542		2077.63					473.125		416.077		15110.4		38856.8						2779.57		5327.2		580.147		643.07
			1987.77		10610.6		284.041		479.781					3548.8		1852.45		18500.7		3365.64						520.863		2151.79		297.041		635.686
			1358.22		11928.9		884.677		638.91					1016.97		1777.99		7054.12		33681.9						3019.51		6539.81		1216.25		427.05
			2912.59		1985.58		584.619		389.399					8998.31		7645.4		11307.7		6501.48						2254.75		7948.88		1447.45		231.83
			241.918		171.506		280.192		842.763					980.571		1741.01		6722.24		4927.5						2531.93		3882.35		102.342		689.458
			1618.54		2540.46		189.291		269.273			Ep5	5	9163.16		1046.2		7571.65		13663.9						2691.47		5587.74		408.953		1300.08
			509.839		546.761		2710.82		4166.7					2329.32		605.213		14428.4		9292.65						2319.44		7160.83		532.512		186.899
			442.443		5883.01		522.008		5864.08					3921.45		2845.09		10855.2		11186						10282.5		8952.75		462.411		1691.56
			402.192		1607.31		497.254		3257.16					2167.39		470.732		7815.97		11842						1935.04		11425.6		893.726		6198.77
			550.089		2295.63		926.176		4416.31					972.355		261.576		1061.49		8498.77						4901.5		3156.07		1020.72		338.124
			434.331		6982.35		616.654		2286.89					6679.39		2545.24		1240.48		8045.3						3050.5		6175.37		3052.48		744.373
			1055.14		5942.29		412.593		4414.03					3081.7		1831.55		845.814		2298.12						1633.11		3892.75		2889.92		850.771
			2406.29		1867.43		1156.44		6023.42					11960.7		1760.83		2382.05		8449.16						3607.15		1214.27		7739.62		4654.8
			2019.7		6608.76		1801.7		769.231					7741.08		1158.99		1963.85		22516.3						2331.72		11541.8		2530.99		4153.8
			2651.85		8840.12		2249.55		10582.9					12061		945.521		9285.37		14984.4						4057.6		307.651		882.285		473.333
			2713.47		3263.72		2055.68		4756.52					4633.27		739.692		12452.9		12767.1						1357.54		4790.11		6917.04		351.541
			2710.72		1383.18		1778.82		6358.53					4165.87		746.869		7429.06		11547.7						1810.65		3988.12		5047.84		457.108
			258.039		3872.26		4174.29		7779.88					9363.79		1165.91		1840.08		21587.4						604.692	5	1293.53		1013.75		1787.14
			306.818		556.329		581.707		4448.66					11722.2	5	12757.8		2111.12		37010.9						5247.43		2967.71		3297.83		2049.65
			192.516		638.91		561.426		411.657					9204.86		17106.8		2525.9	6	332.3						6288.95		6494.67		843.699		1408.56
			283.105		426.946		1041.1		1139.39					5293.29		19509.2		13594.7		933.04						4422.76		891.854		716.292		6050.46
			1795.36		7311.33		745.205		7664.74					10017.3		11351.9		12337.3		3096.99						3190.08		4897.14		502.142		294.858
			455.755		435.942		219.037		4076.84					21127		2877.02		11072.5		1508.3						588.468		1017.7		2060.15		208.637
			600.324		297.874		3371.26		2756.17					25908.9		8381.76		8189.5		2440.51						5719.72		1787.35		1896.03		977.866
			682.593		414.153		232.558		168.178					22441.1		7453.89		3464.83		7658.29						5298.7		1155.2		2098.12		306.61
			1423.74		1509.24		448.059		911.407					5978.8		14433.6		5586.7		1050.26						11925.7		2843.74		7508.63		2234.99
			771.103		710.259		308.171		1869.72					10436.4		13435.2		4050.11		7517.26						9555.16		1256.71		8830.96		1963.43
			3595.81		444.626		3166.78		2990.6					5602.71		9794.37		5331.98		436.93						1953.45		1844.55		3145.25		1461.6
			853.839		515.663		299.434		4118.54					3586.55		11067.9		19096.5		3442.92						1097.68		729.083		3716.56		870.324
			3286.49		1197.74		350.293		1755.52					1212.3		12056.9		22668.4		141.241						2589.86		693.305		2381.43		622.789
			1473.77		288.409		1043.29		414.985					8463.79		6882.15		22681.6		649.415						1515.79		1032.89		988.164		673.441
			6432.27		3767.83		977.659		516.807					3266.7		25436.6		7441.96		1851.1						2992.05		822.065		759.246		616.757
			7879.72		248.887		913.903		6134.5					3845.22		10647.9		32888.2		1866.08						2249.55		2056.41		3225.34		847.858
			17798.2		593.356		820.505		9388.44					10867.4		8647.08		18524.9		475.516						1132.63		2372.07		455.548		666.472
			4021.51		1887.09		1480.22		328.66					9730.41		4061.24	6	151.641		642.967						1861.09		2779.05		4660.1		529.912
			3967.01		740.628		936.628		3010.25					5668.97		8955.2		1138.35		632.982						1481.67		1764.78		701.73		739.068
	Ep6	6	2249.45		5186.27		499.23		1186.4			Ep6	6	316.491		12397.1		341.453		1905.6						2668.8		5033.38		7771.35		2953.26
			1220.2		2649.25		590.86		1150.73					1369.56		26492		1901.96		1855.68						4585.95		2212.11		1881.16		1985.17
			732.62		614.573		388.463		497.566					603.132		22166.6		276.553		2557.72						424.345		1841.33		4625.47		1383.44
			1419.58		400.216		129.383		2136.71					692.057		19511.4		155.281		1961.97						1419.48		11126.1		3368.14		748.429
			729.5		780.879		790.447		6142.92					1612.51		19666		4772.43		3552.75						2287.41		7396.51		590.132		899.342
			924.096		3878.91		785.871		2447.68					1318.69		5580.66		1012.92		475.412						856.908		4437.32		2456.63		3679.74
			1049.94		3463.51		254.192		4128.11					4206.74		4875.81		552.065		3222.11						725.651		4229.31		2784.14		1300.6
			2966.99		2195.99		295.794		1743.14					4638.26		11669.5		880.205		1243.29						251.591		1622.81		837.25		565.69
			5166.1		358.197		700.898		3858.63					4126.66		5055.56		954.154		740.316				Ep5	5	377.127		1127.53	5	1408.45		4848.56
			2098.74		605.213		241.086		1127.84					2967.19	6	2575.86		192.62		3951.09						833.714		1290.09		984.627		1296.54
			1873.78		239.11		361.838		594.292					1140.43		1651.18		3119.98		153.513						417.793		3613.91		43.891		368.39
			1949.6		1176.93		1610.75		191.787					2476.6		4166.39		78.369		7622.15						482.381		2321.52		2820.44		4152.76
			1723.9		4140.8		174.938		463.556					2491.99		778.627		2120.48		2062.76						342.388		2454.96		38.794	5	2358.55
			1814.6		1002		1142.93		293.922					4098.89		3594.51		380.351		2363.54						148.105		1590.67		145.505		1685.11
			1039.54		1101.11		478.013	6	2439.57					627.782		1519.43		261.472		853.996						2463.7		1252.23		445.563		325.019
			3992.7		415.921		5062.61		1004.6					2108		1186.5		44.619		1531.7						541.665		763.25		907.871		2172.48
			3299.5		975.891		2118.71		3875.38					3833.36		997.876		174.21		1212.71						2972.08		14066.1		1147.4		365.27
			1961.87		443.067		1042.14		4373.05					305.987		16.329		311.602		3327.16						5401.77		3181.86		941.256		1031.22
			9705.34		1614.39		338.228		966.218					1028.41		1167.06		563.194		152.993						5076.34		4110.95		1219.68		2835.73
			2925.07		3052.58		1014.58		652.016					150.705		4923.45		163.602		354.973						1474.6		8375.93		3066.21		3442.82
			4996.04		10365.5		381.911		1247.14					591.067		1971.34		4295.25		3810.58						4072.47		5324.18		1051.4		358.718
			2465.47		9580.12		226.734		951.449					2472.91		867.828		857.635		124.496						992.948		15571.1		477.181		1177.77
			5421.33		4688.6		287.162		1452.65					158.609		1705.7		3054.66		699.026						1404.5		5664.6		766.89		1296.13
			2189.64		7570.82		283.937		769.335					1790.26		1782.36		2534.01		757.061						3338.08	6	896.846		401.88		2992.88
			212.797		3718.74		421.225		1800.76					5159.65		8038.54		3135.06		4957.56						1946.06		1003.66		1759.79		2671.09
			727.627		169.738		638.286		2157.09					2360.94		2523.19		2301.45		4826.41						2616.07		986.135		2060.57		3687.75
			1413.24		175.042		2496.15		2158.34					292.569		19.969		4585.53		2774.99						2930.79		1965.72		26.6255		2236.34
			13481.6		6649.74		5772.87		394.183					2700.95		1467.63		281.753		279.672						945.833		5110.76		966.322		167.138
			235.47		6104.65		166.41		8822.75					156.53		1567.27		1003.04		432.874						542.601		2428.86		1917.56		131.256
			4639.61		4310.44		2015.22		1564.05					158.61		2000.05		459.708		245.143						364.23		2203.48		2439.78		210.821
			6335.44		1025.6		1666.49		3943.08					299.33		5708.59		1332.42		1789.95						2365.1		1865.46		796.272		409.005
			5988.78		2187.04		2942.86		2783.62					582.331		4973.58		5935.85		1321.71						309.731		2798.18		713.379		814.265
			1091.65		6386.82		119.712		6869.2					1773.26		1849.54		2514.14	7	5320.96						2219.8		1775.18		328.244		562.882
			6244.12		6950.53		375.462		8939.34					269.376		1082.39		2373.21		1818.65						754.045		2122.56		78.732		213.941
			2736.72		737.508		1455.46		1532.84					90.59		4009.03		3233.24		13602.9						610.621		2128.18		468.965		1180.47
	Ep7	7	4792.09		6248.8		925.135		5359.75					839.955		241.815		2547.95		2634.79						4285.79		3012.12		326.476		1054
			4513.14		3327.26		2224.07		3729.77					18.514		3091.48		1175.48		2687						1135.75		4138.1		181.595		892.478
			621.333		261.784		13331.6		4808.94					260.847		4753.71		398.864		2187.36						223.925		1703		373.071		1453.28
			5204.68		436.098		422.889		6720.57					1256.71		3979.28		11903.7		1507.36						3889		3074.94		431.209		2546.7
			12577.7		881.245		510.879		4882.57					1328.99		2088.29		1545.33		3825.04						8171.25		1530.66		945.833		2944.73
			11745		339.373		680.824		2495.32					1425.92		933.664		1878.66		63.548						689.146		3002.24		366.102		977.867
			9355.36		531.576		1303.93		10258.8					584.827		978.178		715.771		2864.02						5427.88		2033.43		547.073		1082.18
			28859		1336.17	6	5354.14		3460.7					2369.47		1523.17		244.727		1226.96						2789.14		468.341		192.516		2913.63
			15384.8		2406.81		10092.5		13874.6					1706.33		7003.68		272.184		613.636						461.06		1191.34		109.83		3093.56
			4776.69	6	2557.1		9945.08		16472.4					4229.93		1570.65		2090.11		3244.47						197.924		1096.23		436.618		2417.83
			7644.67		499.438		1149.79		2859.55					2571.97		1452.45		533.968		1601.28						2239.15		2133.79		678.745		2571.61
			7553.45		2734.95		2224.17		4290.88					3186.96		1848.76		2263.59		1045.06						1971.02		1322.39	6	4543.62		2922.26
			3249.99		1900.51		5513.06							3608.7		8300.43	7	1048.38		1047.45						1847.36		1129.19		2892.62		1006.37
			5582.02		649.935		1648.92							3938.41		1383.6		773.911		415.713						1901.65		3641.47		1971.75		1969.46
			5064.58		741.252		6284.37							296.001		916.711		233.91		145.816						2513.1		1530.66		1014.79		2164.99
			5045.14		3948.18		378.687							2042.99		671.464		822.949		593.875						360.798		1306.26		1079.07		558.305
			8845.11		2639.37		455.443							144.049		1031.01		148.313		314.723						1036.73		4645.23		4098.05		859.351
			4611.01		1357.91		3588.53							1347.51		2980.72		1283.44		428.921						563.298		1585.06		1708.2		146.648
			11328.9		8291.17		1888.55					Ep7	7	544.057		1788.18		1449.54		1144.28						2529.02		5009.05		997.732		2248.82
			6316.4		3316.13		3913.03							922.223		1795.98		2410.66		1778.4						3084.62		18100		2152.82		330.948
			3977.93		2138.78		2164.16							2711.34		6782.46		1541.79		10097.8						1177.97		2539.31		1962.7	6	3552.65
			5727		8963.78		2458.5							549.985		571.827		1905.19		3395.39						2066.29		12195		1616.83		2934.54
			3746.2		7560.73		11708.9							504.846	7	2476.7		1799.2		1841.01						2033.53		2649.25		3444.17		3564.3
			5237.65		2451.95		3828.26							470.004		2259.12		1768.73		550.297				Ep6	6	1972.79		4161.39		4581.37		6350.41
			14509.5		1544.7		3382.39							839.019		555.186		2297.5		3234.18						2551.48		8411.71		1057.64		830.074
			7888.15		7362.81		6183.8							2273.16		1488.74		816.813		2911.45						3271.31		5352.58		1007.92		5779.42
			3570.01		780.359		471.253							5364.54		284.353		746.661		3881.62						2739.53		4204.35		1522.34		6066.16
			5391.37		5409.78		7130.56							899.238		834.234		281.441		2650.86						1727.34		4869.16		482.069		2284.6
			4835.15		9201.95		9442.21							1430.61		4908.57		5358.51		1216.14						751.757		3994.46		2964.49		3522.38
			6655.05		529.496		1196.8							6815.84		564.026		836.418		1505.91						224.133		2180.91		1468.88		1805.07
			1337.52		10534.9		648.687							1148.12		321.899		1158.84		3251.96						864.084		6152.91		4537.48		1285.72
			7380.39		545.513		741.46							357.989		566.626		2491.37		2243.93						3302.09	7	3364.5		1474.6		2503.95
			5151.65		1418.02		571.515							219.141		757.946		1669.2		4209.55						4160.46		1093.31		1420.21		878.229
			2085.53		4321.25		802.512							2026.46		838.915		939.281		1283.54						3474.49		5770.16		1653.18		1825.93
			8999.56		364.854		1965.06							766.006		1344.28		2325.16		4097.85						2178.72		5927.84		1988.29		4843.57
			3268.6		1411.26		466.052							271.456		595.956		1429.98		3831.59						2797.35		3024.5		2717.16		6016.76
			4464.05		26599.6		5346.65							1155.61		904.022		987.747		432.042						829.658		1317.76		3412.86		1377.88
			9651.68		5850.25		1951.16							3522.28		1937.22		2858.92		1479.9						4392.6		1814.7		4385.01		1901.34
			5012.89		7801.72		1203.14							2675.56		530.016		474.165		604.173						2492.51		1970.19		767.047		14873.3
			4268.62		2704.27		336.668							2127.55		2625.85		1059.51		911.719						2564.27		1303.41		1703		2033.01
			5351.12		2202.44		1862.75							1903.73		929.504		6102.05		1028.1						1858.38		2705.83		4771.18		2220.64
			2367.34		3352.12		631.214							6734.92		3830.13		1369.45		787.015						1470.13		1181.51		1982.57		754.253
			3707.82		3257.37		343.636							5361.83		563.506		1013.23		1676.68						1715.79		672.816		3221.07		1933.06
			2594.96		17041.3		1563.84							8212.02		2953.47		785.559	8	4103.98						1876.9		2903.23		1377.36		6230.6
			3230.33		5336.67		2762.41							13560.3		3438.45		994.508		2846.49						5520.34		3535.69		2089.38		916.607
			4872.17		839.954		2991.43							2874.73		468.132		2330.99		1890.73						3307.82		1921.2		1015.31		3161.37
			951.657		2421.89		2194.22							4244.91		878.697		7054.12		2234.47						5401.25		837.146		3040.52		2551.01
			2756.37		16196.2		5536.15							4221.72		1263.83		2487.41		2575.82						4286.31		1583.18		3355.07		1505.91
			2806.71		3097.31		1327.33							285.289		257.207		554.25		847.235						628.094		10347.8		4442.63		1356.66
			2747.64		1636.95		1541.58							2003.47		874.381		913.279		3777.19						1516.31		1931.92	7	4321.98		1783.6
			1243.71		637.454		4464.05							5232.76		574.843		627.99		1707.37						2276.28		9461.76		2852.27		1214.27
			9082.03		715.147		3057.58							3857.07		673.441		1764.26		2020.84						720.659		9793.02		179.619		2741.09
			3969.71		691.121		8171.25							2823.25		429.442		3318.01		1102.05						2015.12		4099.41		9490.57		2633.65
			1946.89		2364.69		1650.68							3264.24		773.182		1771.02		1217.08						4935.1		673.129		2611.6		4918.14
			1807.11		1506.95		4599.78							2289.59		608.229		1203.31		4529.99						2177.06		746.141		6460.14		3753.38
			11370.1		948.745		2631.88							3836.17		845.571		727.732		1672						797.832		2006.18		3801.43		6745.01
			1969.88		1924.84		260.223							1639.04		297.146		1184.73		4005.28						847.131		3451.86		6122.22		1595.87
			8024.39		2507.17		1706.22							1015.93		2865.33		282.897		2113.3						2973.43		1857.97		705.995		8655.09
			9289.82		8801.22		4710.55							12087.3		516.183	8	2102.69		5078.42						1010.84		1282.29		5140.72		6617.92
			7987		2101.34		3711.88							8223.67		9987.51		887.381		3580.1						3201.62		1723.69		15392.3	7	4959.33
			3037.19	7	9755.06		8183.32							2033.11		1757.71		5283.2		3736.63						2501.45		1544.08		1248.49		1625.1
			11785.8		16128.8		13342.4							73.6885		935.849		1526.19		12932.9						1478.76		1437.05		2848.63		9752.67
			1650.99		5572.55									2076.9		832.882		2374.67		31.41						2235.72		2438.22		680.825		1042.45
			1136.89		3598.46									34.426		401.568		1583.7		1586.3						2979.36		2920.5		1272.31		1720.26
			5239.63		6899.88									656.28		490.597		1021.03		1095.08						938.968		2794.44		3442.3		10778.5
			3346.51		9623.49							Ep8	8	4705.66		1678.35		1010.79		890.502						2276.02	8	5727.62		1074.7		4308.46
			2419.91		5575.15									1508.4		2133.58		1812.52		1193.78				Ep7	7	7377.37		12078.9		3156.07		1181.1
			2434.45		6085.25									5208.74		385.76		2463.08		6827.39						2442.07		5372.55		549.153		1902.79
			12609		12075.9									549.985		1182.34		1219.37		6439.76						1139.6		149.353		603.029		1334.4
			2050.38		10161.2									2306.86	8	2651.95		8722.38		1241.52						4839.31		2070.04		7935.89		1751.78
			778.019		4155.78									1201.79		385.551		3993.22		1008.65						1127.64		5062.19		2440.4		3882.87
			2151.99		7432.49									2551.27		4484.65		911.406		2405.56						501.414		6316.4		6617.19		4882.16
			3943.97		3999.56									2947.43		863.98		3557.12		5356.95						1312.87		698.194		2199.21		887.07
			2554.08		5279.25									9110.12		3693.47		418.106		1778.3						3536.42		1092.17		4210.28		1547.92
			815.305		3961.29									2233.74		733.036		1364.35		17417.4						2621.06		558.202		5340.1		991.388
			1691.92		1126.65									2534.74		3255.81		4944.56		1720.89						4860.52		340.516		1126.8		1999.93
			1520.67		6610.85									2923.72		5886.44		5316.49		844.427						5358.19		211.757		2174.36		1571.33
			1469.61		8014.72									3701.9		8282.64		246.287		977.346						1513.6		502.351		471.616		1658.9
			3436.89		3312.08									6745.74		1488.64		2227.29		2434.47						6733.57		185.131		1065.75		4599.05
			1945.85		7856.74									2355.33		1140.53		1041.31		2218.97						3779.28		614.157	8	138.952		1081.46
	Ep8	8	895.39		5534.78									3683.8		665.224		3363.35	9	2717.58						15277.8		992.219		1502.89		4931.66
			791.852		2906.87									444.107		5130.94		4121.66		6203.87						472.188		1608.87		2227.71		1280.73
			866.06		5010.6									2067.33		892.27		1167.05		1203.14						3346.71		4423.91		153.409		802.928
			506.043		6106.73									3792.69		1274.08		741.877		3814.74						1449.95		4115.42		347.693		462.62
			1226.86		1950.07									2744.21		6709.96		1897.28		1700.81						2357.61		6195.65		81.021		790.864
			1309.23		18570.4									4756.52		1284.58		3424.93		2901.77						3070.37		5887.38		4226.81		326.475
			218.413		3472.35									3771.89		3637.51		1354.16		4501.91						1887.19		10754.6		3586.97		632.982
			339.892		8093.77									1748.66		960.289		812.757		1632.48						1733.26		3127.78		875.109		4804.36
			749.261		3528.52									1097.99		624.974		6709.86		2619.71						1310.27		7197.96		1851.73		5639.53
			1532.32		2826.06									1887.09		4097.43		933.248		3180.72						4618.81		2595.48		418.417		1999.31
			520.448		3353.99									2594.33		3389.04		1256.71		20745.1						2730.79		2545.55		140.512		3647.83
			638.026		3729.46									2652.58		840.37		3216.81		1483.54						2914.78		5034.32		171.923		3779.8
			534.592		5739.27									7515.08		4386.67		2109.04		486.022						944.377		19970.9		21.529		847.651
			1264.82		3358.67									2091.67		785.559		12.689		146.961						2319.86		5757.58		4217.66		3280.46
			643.902		3000.37									4506.38		1453.69		14.041		1568.1						1446.05		1012.19		2563.13		1977.78
			1984.44		4740.5									4905.14		5377.54		76.965		78.317						4808.42		272.808		3557.22	8	783.063
			1983.5		2151.16									5464.7		1136.37		1814.39		241.19						3257.48		1091.75		3782.08		894.454
			1236.22		3221.39									3312.7		1450.16		1253.38		2051.21						6199.81		494.549		2793.61		4846.38
			298.29		2324.75									31482.2		3608.81		168.906		1228.21						1181.1		1164.14		3469.02		225.278
			739.173		2567.5									9603		1100.91		2554.81		10731.7						4174.91		996.171		1174.54		2113.82
			996.224		2237.69									1618.75		1650.79	9	8741.21		1929.52						4241.58		436.826		2323.08		3316.24
			585.036		5101.92							Ep9	9	1436.22		3485.35		5080.39		1906.64						938.552	9	693.514		231.622		3002.45
			826.382		19029.7									1124.41		5459.6		6410.32		1454.63						1044.12		640.055		1106.63		4991.78
			1095.6		7565.62									1218.64		2206.7		2132.13		222.99						5425.07		3920.62		2991.84		495.069
			779.423		1497.69									5483.21		2821.17		465.22		1274.81						7770.1		2432.08		1074.59		4501.81
			4005.9		2018.03									1506.95		1168.09		1806.8		2304.47						5084.24		822.066		21489.9		5258.97
			424.554		9700.77									2119.91		9951.42		2883.57		3551.45				Ep8	8	892.685		422.786		966.53		1452.24
			621.022		12907.2									545.2		1175.58		1272.62		2417.05						3485.04		9998.64		258.456		1142.61
			1993.8		3842.3									1378.29		3864.87		1018.43		4754.65						700.066		760.182		136.976		323.044
			1989.22		9600.4									2276.18	9	1210.94		675.937		1516.51						525.127		17893.5		2700.21		2172.07
			600.844		1396.28									4096.08		1316.62		3994.15		2458.81						3282.75		5779		1393.27		2717.27
			1059.3		7203.37									2943.17		3043.43		1080.21		5518.68						2787.57		14967.3		190.643		1625.31
			196.884		7025.25									1112.14		1764.36		7057.66		936.888						2616.59		3380.41		5768.71		1268.67
			2046.74		3348.59									15318.4		8132.98		617.901		5111.28						229.022		1834.83		4177.41		1501.23
			578.17		2086.05									8590.19		5341.03		198.132		1358.63						1264.72		7451.53	9	3032.2		2335.04
			880.933		3435.85									8468.19		6834.56		137.6		2325.58						2216.27		9051.66		1199.4		1967.8
			724.196		1031.95									8449.99		4770.77		31.67		2032.39						2054.49		3821.4		517.119		6388.79
			742.917		4312.83									7571.97		2834.69		2887.11		7584.97						2047.99		655.551		690.601		2090.53
			1798.58		10155.6									2540.14		2997.67		1807.21		4089.11						1610.64		1125.35		58.14		5457.31
			1169.34		4071.53									12469.3		3569.49		1407.1		3937.37						5734.28		496.525		305.778		4453.65
			782.959		1944.71									2014.81		2284.91		502.246		1751.99						3369.59		4177.31		4079.65		4618.92
			1931.08		7304.61									1873.78		3951.2		476.868		2022.51						2482.73		3082.22		3654.78		2005.55
			1089.78		1716.1									313.787		2913.84		2094.89		1804.92						3446.35		2289.39		2885.65		627.365
			1165.81		8294.91									703.498		720.764		1869.41		18196.3						8107.7		9072.36		3438.45		4626.46
			1465.55		2704.47									3116.24		1010.84		376.502								11459.8		2468.9		2237.59		3339.95
			550.401		4188.23									11906.3		5062.5		879.58								2702.91		3488.58		1146.57		1077.09
			1451.51		4439.4									7093.17		8189.04		744.06								2440.51		2258.39		601.781		3197.05
			1498.73		2191.1									5291.32		1815.32		6001.58								783.791		3167.82		902.151		4885.9
			250.031		2951.39									2034.67		529.86		1558.64								3384		1437.37		2623.76		7559.17
			944.896		2603.17									3715.94		1088.22		1629.05								1512.25		864.811		812.497		19236.3
			3744.54		2682.11									3181.03		9657.29		7329.84								4275.59		5471.77		2012.42		9745.49
			2749.09		2611.49									2141.59		675.417		6152.07								2053.81		1647.88		7492.4		1831.55
			2797.77		2009.61									2816.28		3988.74		18890.6								10409		6089.46		2026.46		302.658
			809.897		1489.99									10929.2		11303.2		2374.67								3036.46		6616.98		7113.4		268.025
			500.27		2743.58									5973.49		5554.66		1646								3490.14		10045.1		970.483		1585.06
			1943.46		1346.67									6609.39		6693.53		4982.21								7931.31		1195.76		3832.32		637.974
			1880.22		5972.66									2939.84		7555.33		1993.07								1759.37		376.086		5922.53		1540.44
			707.763		3431.32									451.803		3014.62		957.585								2796.52		1474.81		940.217		1283.44
			1098.41		4227.96									3060.7		4712.11		1147.4								2207.64		772.87		4330.72		464.076
			2693.14		6244.33									2381.85		5203.43		1292.38								4606.54		9677.26		2559.07	9	5576.29
			2470.36		2359.28									2705.41		1999.21		2377.69								685.922				2742.54		1526.6
			3105.52		2856.95									7385.38		4646.9										869.077				1480.63		451.908
			1447.35		2275.24									4319.28		555.705										1779.96				1450.26		4098.37
			563.714		1430.29											1636.64										4277.78				770.063		1107.98
			564.234		1332.01											1104.03										861.692				2223.86		2610.97
			825.602		2405.87											2933.5										1365.91				665.016		4849.6
			704.746		7321											1636.33										256.999				1560.51		1590.88
			2216.48		1908.31											3746.82										3848.86				1077.92		1446.73
			7497.4		4910.03											1391.71										3645.63				1220.51		1118.69
	Ep9	9	571.41	8	162.665											1608.46										2113.51				2145.54		2380.29
			1058.16		4705.14											2334.11										2427.51				1012.81		3097.62
			1362.07		8506.98											1376.42								Ep9	9	793.672				2880.35		2282
			2981.03		59.908											2461.93										3884.01				2254.54		5196.98
			229.438		208.047											682.021										1489.06						2491.68
			3915		660.544											5450.66										585.451						1029.14
			4469.25		3725.61											2313.72										3515.52						2985.29
			8392.99		2015.43											4022.23										2918.83						2064.11
			11441.7		587.843											5329.28										3438.81						7298.64
			6136.47		1773.72											1172.36										1250.47						1762.28
			9990.84		1914.13											1617.61										2666.1						2198.49
			3859.36		1135.75											709.427										1923.7						1314.95
			2762.61		1853.91											5162.04										783.272						1034.13
			5870.63		1329.82											583.788										3934.04						5074.26
			5576.61		943.129											960.81										2943.17						5013.93
			354.869		915.151											2271.08										707.139						3143.8
			1263.88		834.962											1250.99										1114.84						1775.7
			1753.34		450.555																					326.788						1343.24
			4781.48		644.631																					775.887						1025.29
			1011.46		263.656																					1173.09						419.769
			2749.25		815.201																					5266.88						858.676
			5794.81		1228.94																					5118.67						1879.81
			6424.99		608.645																					7670.98						2189.64
			2287.72		1145.94																					9748.77						3711.15
			2206.18		1631.55																					1708.51
			2752.42		1565.92																					1027.58
			5116.79		1219.58																					2433.02
			991.388		862.108																					2117.15
			2673.58		297.978																					2088.13
			231.83		1157.38																					2651.33
			690.186		345.197																					5852.22
			8020.44		1757.38																					3164.39
			4214.75		345.197																					8139.53
			6141.78		1757.29																					4417.35
			3975.53		1004.39																					1840.91
			5310.87		490.389																					6108.18
			5089.03		309.939																					3647.71
			1775.96		382.015																					1375.9
			5230.37		1288.33																					2899.49
			4330.2		1947.1																					1297.48
			4649.49		3730.5																					4884.13
			4023.9		923.471																					3642.72
			1567.79		1329.2																					465.22
			1324.62		503.806																					1299.98
			386.383		3328.1																					1038.29
			934.496		1593.27																					3186.23
			1077.3		898.406
			4300.45		2413.99
			2677.64		18486.8
			2105.61		10742.6
			1722.97		5825.29
			6372.57		347.277
			5977.55		5328.66
			2493.13		3436.78
			583.371		974.33
			1697.23		1684.48
			1314.53		712.339
			774.482		2701.77
			1106.31		3080.66
			644.319		3973.66
			2259.33		2529.95
			841.931		2613.26
			722.323		1009.48
			1261.49		2666.72
			295.065		375.15
			1174.02		2004.62
			1927.03	9	2562.51
			745.62		12529.9
			77.277		7903.64
			357.469		7271.8
			467.612		2109.46
			550.609		6581.31
			627.365		5231.31
			878.021		1662.96
					5645.88
					15148
					7490.43
					1291.13
					1390.35
					2652.99
					9390
					3675.69
					6459.93
					28563.9
					409.993
					2872.91
					6810.85
					14954.7
					7414.4
					10812.5
					1751.05
					5960.7
					5109.31
					2426.26
					1171.73
					59.1275
					63806.3
					5167.76
					5111.7
					2688.67
					1010.32
					511.711
					2517.47
					703.602
					883.325
					516.599
					1294.98
					2183.92
					2293.86
					4367.01
					4559.63
					1874.4
					5899.65
					1634.36
					6560.61
					1376.73
					770.894
					2412.74
					7948.78
					967.05
					3251.76
					1033.3
					6224.57
					1624.27
					5473.22
					3305.63
					2826.26
					5652.32
					4395.1
					2783.83
					5039.62
					1442.57
					11795.8
					2288.24
					2501.87
					547.385
					2332.13
					1073.97
					6608.87
					5409.05
					2916.75
					6766.86
					6223.11
					6810.33
					1076.88
					20603.5
					5490.28
					2677.85
					10423.7

## Sheet: Fig 2A
Experiment	Well 1	Control	Well 2	LPS	Well 3	LPS+CytB	Well 4	LPS+TAK-242
Ep1	1	1173.4	1	1997.86	1	502.662	1	2603.17
		469.172		623.517		519.719		6673.56
		496.63		424.137		1641.95		317.323
		1077.71		776.198		659.504		1218.95
		889.149		2366.45		446.29		2199.84
		843.387		895.598		1720.68		981.299
		319.715		1208.03		855.868		1903.83
		428.505		545.825		995.652		2121.42
		468.86		2101.65		1611.06		5758.93
		2694.07		2567.81		602.197		1635.81
		757.582		663.144		1482.71		1490.31
		77.588		1137.41		1318.49		517.12
		709.635		2936.82		473.748		1304.34
		1406.58		758.102		832.674		1799.83
		382.015		873.445		439.531		1387.86
		1120.46		1215.31		585.035		1062.94
		1274.8		1369.35		160.586		2631.77
		1635.6		790.76		653.368		1871.59
		1606.9		1576.74		1493.22		1343.35
		363.398		944.689		1178.29		273.849
		857.948		11138.5		1059.1		631.838
		382.431		1053.9		2338.17		579.106
		190.123		301.722		1571.01		774.171
		714.315		441.506		507.758		682.489
		665.328		2268.79		1040.9		727.731
		1566.33		638.39		942.296		586.803
		224.341		291.842		270		602.508
		1395.55		262.408		998.148		690.914
		874.901		203.644		905.167		596.891
		755.813		616.133		913.695		1277.82
		610.932		189.292		315.139		385.239
		1285.83		642.863		2730.89		887.59
		750.509		969.234		829.97		1317.86
		703.81		347.277		1162.27		1779.13
		1148.33		443.482		2788.62		6212.81
		645.047		816.137		381.495		512.334
		5265.42		703.914		1033.51		719.62
		1650.06		1410.22		1156.86		1130.44
		1400.13		658.984		1077.92		685.714
		1351.56		1076.15		1529.72		945.937
		270.832		915.567		688.938		1472
		449.099		899.654		864.812		414.881
		501.934		2457.15		553.73		691.537
		94.334		1605.03		619.462		932.416
		1732.64		535.84		540.659		511.295
		1505.49		313.267	2	765.382		866.58
		1611.47		573.178		1021.86		1069.18
		326.579		968.818		759.974		518.887
		1010.84		410.2		1213.96		375.671
		1014.89		3741.94		588.78		421.953
		126.16		910.679		640.678		3126.64
		455.235		1578.3		866.788		468.132
		2843.32		1140.22		1423.74		488.726
		966.634		1608.87		1029.97		1114.84
Ep2	2	461.476		1891.77		1033.2		1099.97
		1059.82		630.798		646.867		633.398
		848.379		1410.53		580.563		813.953
		716.396		749.885		1195.14		431.209
		1327.33		1730.98		754.357		1106
		664.288		1253.17		727.107		871.261
		249.719		1227.17		524.088		544.265
		1882.41		1473.35		626.429		1536.38
		882.805		412.489		649.415		821.546
		746.609		901.422		668.552		576.195
		860.444		2162.5		539.481		895.234
		1848.92		2980.4		514.727		2931.83
		766.006		1073.35		813.329	2	904.022
		293.713		574.426		864.812		690.393
		978.699		384.095		998.668		802.304
		1087.91		1371.53		775.47		368.39
		895.286		542.913		729.396		532.2
		413.321		1787.66		1130.13		492.262
		1248.28		1282.19		988.164		743.228
		502.87		10513.5		877.917		293.298
		831.114		2182.57		624.349		716.915
		1011.67		3761.8		1567.06		626.845
		498.398		927.632		513.687		1265.86
		504.846	2	601.469		434.434		856.804
		730.124		4580.75		830.698		478.325
		870.533		1319.84		648.271		1185.46
		295.274		2059.32		846.299		515.351
		409.472		2001.08		648.375		805.32
		667.616		2249.34		800.952		1049.53
		2096.97		337.084		943.233		900.486
		1653.39		1039.13		843.075		488.309
		935.016		1115.57		516.183		1093.63
		1841.33		381.703		652.535		951.865
		863.355		465.324		797.832		638.91
		3888.38		978.387		712.131		2060.26
		924.512		1236.53		482.589		1489.99
		1003.04		349.461		357.885		996.588
		503.182		1572.68		405.416		864.604
		1080.42		514.935		683.217		1175.58
		1038.61		1043.6		537.193		509.735
		831.738		539.377		534.385		1245.89
		554.301		782.855		913.279		683.217
		3279.11		1423.85		1027.79		400.528
		880.309		888.214		593.252		653.472
		723.468		694.034		740.421		590.756
		190.175		829.762		529.496		830.593
		850.459		518.368		2503.95		950.202
		1109.33		656.176		1556.45		574.114
		571.826		825.498		1327.43		3123.62
		388.256		2297.81		1218.75		2191.83
		340.933		1314.64		613.117		1212.82
		524.087		907.871		1386.82		2224.49
		1052.33		1162.37		3444.17		3216.18
		233.91		1248.7		430.066		448.787
		393.144		598.452		464.076		754.15
Ep3	3	5355.85		324.292		632.254		261.472
		4810.81		301.93		1157.07		653.679
		6013.64		969.339		821.129		543.12
		2837.71		2103.11		1032.89		2283.04
		6235.49		1688.44		843.179		2984.77
		13735.9		459.707		1225.3		293.298
		10214.8		776.407		1288.95		3059.45
		2349.61		522.632		1644.44		3268.81
		1736.28		904.959		756.23		828.201
		903.294		380.039		616.965		4376.79
		2290.43		194.804	3	944.585		2943.58
		3464.55		1749.39		137.496		93.19
		4732.8		1080.21		1370.28		87.157
		3612.55		419.145		1630.77		456.171
		786.703		442.027		2342.17		89.757
		795.648		997.524		2367.6		430.794
		776.718		324.084		3069.85		1561.13
		1162.69		174.938		830.385		610.725
		1520.47		1901.44		1778.09		1390.36
		1416.67		1189.21		2675.77		799.704
		1045.16		1316.61		1375.38		1471.79
		700.586		1801.7		1438.51		1121.86
		991.283		1549.59		556.017		720.971
		3105.21		1709.97		1061.49		1396.39
		1048.38		669.28		2274.72		707.243
		1984.86		999.293		930.752		3118.42
		626.742		946.457		3290.45		2205.76
		3625.97		3354.93		1712.88		946.457
		2423.87		4069.24		8009.62		308.067
		2416.69		174.835		2224.59		1356.86
		2033.53		764.238		3067.98		1693.95
		1173.71		526.896		815.825		1752.92
		1181.82		1534.72		880.725		2679.62
		925.864		1150.1		1521.92	3	1522.86
		601.572		353.413		2537.13		4352.35
		703.186		488.829		993.78		4259.06
		1445.48		726.172		1208.03		4147.56
		1022.49		1469.82		1111.83		7635.51
		1233.41		299.746		827.474		2427.4
		685.817		268.336		1076.15		1962.91
		837.043		321.796		1174.34		1810.96
		1124.62		1286.77		1868.06		2087.72
		1051.19		881.141		3646.25		1153.53
		1633		374.319		1359.05		2017.51
		1907.58		294.129		3592.06		2352.31
		1765.82		1226.96		1070.74		1083.85
		790.344		931.48		1951.57		534.176
		3153.05		260.744		1153.43		2037.38
		8440.83		413.633		513.687		1441.11
		1351.04		451.075		972.979		838.811
		1247.66		1751.99		1438.82		1278.44
		666.576		1150.93		1746.16		2603.59
		1819.8		1788.6		932.52		837.562
		3466.11		1202.83		1909.14		766.63
		2590.48		1330.03		1468.57		2626.78
		1564.05		555.186		3275.68		2397.86
		1046.82		1028.73		1354.58		4866.97
		1935.24		666.368		1153.53		569.434
		5679.05	3	4607.48		2339.62		691.225
		4634.21		3683.07		2193.08		1156.13
		2318.3		1640.8		798.456		1277.2
		4110.43		10254.7		1455.98		655.032
		4996.46		2954.4		843.906		350.293
		5232.55		4724.28		773.703		1429.05
		3089.09		4235.34		1672.28		1807.73
		5003.22		2843.11		724.403		920.039
		10074.3		2442.69		924.512		2109.66
		2247.68		454.923		1630.92		1582.14
		860.028		1213.75		1072.72		509.318
		2291.26		2437.91		1424.26		925.032
		3518.95		933.04		3027.41		1385.57
		800.016		1565.5		2116.01		2034.26
		796.168		1755.94		2581.33		2430.11
Ep4	4	581.707		2475.97		2780.71		531.68
		1397.01		5672.08		579.835		1695.82
		2871.4		3589.26		1529.72		584.619
		858.675		2536.3		1359.67		751.861
		6607.62		3244.27		1196.8		3076.92
		6508.71		3877.46	4	2088.76		1296.23
		3722.8		14806.7		2434.37		536.568
		13226.7		3060.18		1753.55		1000.64
		2421.99		6854.01		2731.72		687.378
		2621.17		3442.09		1705.08		488.309
		1054.62		5265.42		778.279		2496.57
		2067.64		1065.34		1565.19		1580.9
		2251.32		2642.8		2181.53		2931.83
		605.628		1335.34		3277.72		784.519
		867.1		4557.24		2553.77		842.243
		778.486		865.54		1281.67		2412.94
		1014.58		1034.24		2387.78		2033.32
		1325.66		956.545		1024.98		663.039
		1135.96		634.958		2977.6		1137.93
		2590.69		1951.68		2998.19		1821.88
		553.522		1055.46		995.652		1444.54
		665.536		1790.68		1373.51		826.642
		4814.76		1303.82		2013.77		492.677
		602.821		4295.67		136.769		1271.79
		1670.24		955.61		1198.26		2045.8
		1152.6		1489.47		1453.49		936.785
		1291.65		1069.5		892.789		637.246
		645.775		5023.81		3960.66		1070.54
		550.505		5818.32		2056.93		458.564
		429.754		4627.76		1220.1		782.127
		1490.41		1405.85		4762.03		737.3
		1068.77		4379.29		2190.79		2305.82
		988.475		5353.31		964.034		12.273
		696.426		859.091		1197.94		1196.9
		903.606		1747.82		935.016		909.119
		1089.46		1500.19		1324.31		3658.32
		751.965		403.025		1904.67		7445.91
		1468.78		1517.56		771.726		992.844
		818.633		944.377		1236.22		1715.58
		1198.57		1804.4		1517.66		190.748
		1555.21		1157.8		785.975		322.419
		1778.09		605.108		728.98		212.797
		2375.71		2745.76		1438.82		4076.21
		812.444		4142.46		2153.76		5208.22
		2871.3		502.35		2887.94		9153.49
		1097.79		1099.76		6135.64		2084.81
		1318.9		9013.81		2065.36		2953.36
		1979.13		4214.75		1429.25		3813.49
		1446.83		2253.09		732.62		3238.75
		1239.86		627.678		5803.65		1632.01
		1630.4		1067.31	5	529.392		7513.72
		838.81		433.29		819.05		8993.21
		1509.44		1376.11		783.896		2976.24
		1471.53		1838.41		1809.4	4	6746.73
		2098.12		1622.18		585.972		17026
Ep5	5	344.052		756.957		1904.04		2213.77
		1145.84		6419.47		1080.94		5576.71
		1040.17		1503.31		1029.66		15771.2
		4799.68		613.637		327.931		542.601
		1935.45		2119.75		699.442		232.922
		1254.31		1224.57		2373.94		427.882
		1707.57		4465.2		1481.26		908.703
		258.351		4893.6		1311.83		1433.73
		1569.56		2174.35		717.539		194.803
		1878.04		2109.77		600.221		772.35
		1817.82		3081.29		1105.07		1432.48
		3055.81		1115.15		412.697		893.621
		832.258		2667.76		3823.27		4100.39
		1053.48		1428.11		580.043		513.791
		468.86		466.572		1345.01		836.107
		3581.97		1713.09		633.19		251.175
		4679.55		688.626		2964.59		2750.03
		950.513		1704.45		602.717		323.251
		594.084		2202.02		731.268		1069.39
		2802.14		9986.58		1443.4		574.739
		881.973		1742.42		532.408		1815.32
		1402.11		3024.4		862.316		3329.55
		695.594		4078.29		765.59		745.517
		1436.33		6751.98		462.828		3858.53
		1512.77		4888.19		315.243		2126.1
		469.588	4	4360.15		529.808		1265.13
		456.692		13749.8		743.333		1404.19
		648.583		4784.39		2447.37		1557.6
		679.473		4264.05		338.436		1145.11
		1418.64		1136.79		594.396		1871.28
		995.028		3365.85		1862.65		2320.48
		603.756		1375.69		1568		730.956
		738.341		4549.03		1246.41		2183.09
		1036.84		5710.26		658.464		1143.13
		3236.88		3276.41		1386.3		885.509
		744.58		18216.7		649.623		964.866
		1376.42		4269.87		886.966		3024.08
		2406.91		12569.3		641.095		263.552
		792.84		2166.56		533.76		334.068
		836.21		1962.91		1076.46		855.348
		1069.6		337.085		1640.23		1904.56
		1407.52		1726.4		3025.44		762.262
		1421.56		1237.47		555.394		2208.88
		1176		2215.96		2128.28		1478.24
		1389.21		5082.47		949.057		2786.22
		741.876		2926.32		1102.67		3114.36
		1546.99		1506.11		2207.53		1431.33
		1333.36		1417.92		963.514		3696.17
		749.885		1181.51		1878.46		2147.94
		2656.53		1783.08		632.774		959.874
		1218.43		1527.64		1452.86		1303.2
		583.58		732.62		1159.25		1537.32
		462.828		570.474		356.118		3198.51
		1100.91		966.738		546.761		4510.96
		3770.64		3257.27		796.375		2140.66
		1793.17		2613.05		848.171	5	1205.22
		1054.42		1725.05		774.639		1422.6
		1841.74		1732.12		743.54		1506.95
		1287.91		1380.27		426.113		218.413
		1150.1		968.091		1523.33		1245.16
		1072.51		3502.93		495.278		1192.33
		659.088		764.341		1087.59		477.388
		1687.81		945.832		1209.59		6639.13
		4090.67		1707.47		2141.59		393.56
		11364.6		1756.98		442.962		1133.15
		255.959		3243.12		2560.74		2260.26
		3514.79		1281.05		1287.39		1260.35
				2640.51				1730.66
				2960.12				1456.09
				4488.29				2034.57
				976.515				1430.19
				1533.88				10322.1
				846.09				2586.22
				4093.27				1851.31
				2009.92				424.97
				2297.08				5010.92
				5641.92				3550.36
				1921.72				992.532
				4458.54				1364.04
				2362.19				370.366
				3331.63				626.222
				4350.58				1009.38
				7668.8				661.064
				1992.45				391.063
				6725.04				639.95
				9900.15				1243.08
				3430.75				452.115
				7167.28				606.772
				6551.35				486.229
				697.778				578.483
			5	1615.11				345.925
				3651.76				379.727
				792.606				397.72
				1237.57				649.727
				2039.04				377.023
				1041.21				354.245
				1029.04				1062.01
				928.672				494.03
				2855.39				814.577
				2664.85				1519.11
				1761.66				2929.02
				718.059				3582.5
				2507.07				1657.81
				1135.96				6869.51
				1282.92				761.846
				4392.29				2016.37
				387.527				2541.81
				594.187				71.556
				1227.69				2650.81
				1180.58				5097.55
				657.839				1445.06
				2394.22				2891.06
				753.889				9065.5
				280.713				3130.9
				665.952				2230
				1771.95				1478.97
				1113.7				191.58
				1691.87				3253.11
				1940.03				644.318
				614.157				995.444
				2621.06				1365.19
				1691.14				581.343
				2045.8
				644.735
				569.434
				1225.61
				782.335
				534.8
				2947.43
				1624.89
				1695.72
				3314.47
				1619.69
				2676.91
				2630.94
				1087.7
				1209.07
				1634.35
				1530.24
				920.56
				757.998
				333.964
				2111.85
				778.175
				1856.41
				1348.54
				720.036
				1428.52
				4793.02
				2814.3
				1064.61
				2818.57
				376.607
				1594.73
				3946.31
				2032.91
				1381.72
				6222.9
				1105.69
				1726.4
				808.024
				942.608
				2608.89

## Sheet: Fig 2B
Experiment	Well 1	Control	Well 2	CytC	Well 3	CytC+CytB	Well 4	CytC+TAK-242
Ep1	1	1096.33	1	1441.11	1	849.003	1	2956.69
		661.791		1775.49		1124.62		1342.2
		577.651		3029.18		1947.93		1581.52
		1346.67		2195.05		1302.78		2469.84
		3756.6		2444.56		4823.5		748.325
		671.36		617.589		2041.85		1113.91
		2300.41		1047.13		3715.42		1006.89
		221.741		3323.73		1745.12		448.891
		454.612		600.116		4290.15		916.191
		631.11		1158.32		1319.42		1237.05
		960.498		1918.5		393.143		2165.83
		735.116		1079.79		581.707		1187.44
		507.55		1148.44		510.254		577.339
		1143.65		649.311		2038.94		768.606
		3488.89		887.485		453.675		1856.51
		2018.86		680.721		1017.49		569.226
		1063.67		2068.06		704.33		2186.84
		777.759		351.541		1114.95		523.151
		855.244		1056.5		2092.92		589.403
		3414.11		875.317		797.832		2087.09
		902.046		1027.58		1140.01		3038.54
		288.306		995.963		1439.03		7471.6
		1108.76		855.659		1165.91		3576.67
		1312.77		393.872		5125.01		884.365
		2185.33		588.883		1063.98		1705.91
		955.298		985.252		3649.06		4505.55
		1887.09		1416.36		2292.61		4531.97
		1076.78		324.083		2978.95		340.516
		1254.52		876.565		798.456		522.839
		2647.38		3263.4		2964.49		1724.63
		2418.56		1078.23		5665.32		2513.93
		2886.49		2115.38		4063.94		862.42
		660.127		6400.23		1664.31		790.864
		2019.28		1034.55		1664.93		2093.85
		1190.77		969.026		1599.62		873.653
		3256.96		2199.52		525.543		3560.65
		1827.18		6574.34		1376.52		1111.31
		525.648		457.108		840.475		1561.45
		865.54		671.256		1457.86		787.535
		1282.6		812.705		1051.92		3359.19
		2198.8		1247.87		1651.31		1975.91
		3359.51		888.422		731.372		1242.98
		174.418		2213.88		670.84		1307.15
		1203.98		1029.45		544.577		600.532
		769.022		2838.64		1067.94		4284.02
		1482.4		3456.44		783.687		124.912
		430.17		1178.81		2068.68		434.434
		596.684		2734.64		1033.41		1083.23
		4511.17		2180.6		2738.07		1194.3
		1424.26		1405.12		4716.58		1144.8
		1200.02		473.02		1161.33		846.195
		3456.02		2338.06		1513.08		393.56
		1273.35		1584.85		678.953		1064.5
		839.851		1945.33		451.283		302.45
		942.089		1280.32		1250.99		589.612
		692.058		375.359		802.616		603.653
		646.815		1609.08		1138.97		782.751
		2176.02		2873.8		2106.75		447.018
		6760.2		2509.57		1891.87		321.484
		1686.2		2065.67		2128.59		2803.91
		394.703		2163.54	2	699.442		677.6
		911.719		2160.83		1419.06		1247.24
		3528		440.258		2280.34		424.97
		364.646		261.783		2812.33		1435.49
		1319.53		736.26		913.382		831.01
		1404.5		1107.77		1670.65		3166.99
		2264.53		1353.12		745.101		3311.25
		2635.83		3256.96		901.11		1390.04
		3551.92		3693.52		382.847		1774.87
		3427.53	2	814.577		627.678		1522.44
		1358.74		1974.35		842.138		2464.84
		1706.01		1255.77		902.254	2	685.713
Ep2	2	1359.15		5310.98		858.676		1029.04
		731.06		459.604		832.674		461.943
		763.926		780.671		806.776		1267.52
		625.701		1534.92		750.093		405.104
		2941.4		1798.37		704.434		1800.04
		1383.8		477.492		625.598		659.191
		756.853		1402.32		800.641		862.524
		832.571		1787.97		1128.57		713.899
		2004.93		1151.45		815.409		472.709
		1042.35		1442.88		2415.44		702.25
		1242.15		773.183		673.024		917.335
		2803.07		541.561		1325.14		486.489
		699.962		1118.9		925.656		3896.59
		1025.81		1229.66		625.494		379.727
		590.859		1233.2		637.559		888.838
		991.18		2407.74		914.319		599.284
		1041.52		418.625		388.256		841.411
		597.827		16665.8		601.572		751.758
		1332.22		1224.26		976.723		383.263
		779.839		2992.78		1614.59		645.671
		1019.26		3041.04		1777.57		945.937
		1174.44		1014.68		995.86		597.516
		1438.82		2502.29		370.887		794.504
		722.739		1714.85		671.673		494.55
		1723.49		3221.59		1215.52		719.931
		1082.71		2511.96		579.211		489.245
		843.386		6858.07		796.167		571.306
		719.307		784.103		927.736		1602.01
		1167.16		2036.23		755.606		950.721
		644.007		330.74		654.303		682.801
		2922.78		1226.44		552.689		557.473
		562.466		909.015		2390.06		656.8
		562.258		1130.96		975.267		578.69
		490.181		3761.28		865.02		817.49
		737.924		2358.13		1446.93		1220.41
		470.628		870.429		392.623		550.921
		469.797		1438.09		514.415		785.975
		533.448		400.216		575.987		878.021
		735.74		767.15		461.008		1273.97
		757.893		633.502		597.516		613.949
		939.8		2353.04		5605.94		303.282
		1030.18		753.941		2332.13		1461.29
		709.739		1851.73		606.564		1053.58
		933.976		414.257		749.573		1776.74
		1289.88		431.21		1396.6		1098.72
		684.257		956.961		480.717		234.951
		732.62		1133.36		584.307		2007.74
		585.867		2560.63		462.724		603.34
		528.352	3	8886.09		875.42		1421.76
		625.285		2898.65		501.83		467.092
		597.204		8299.39		809.584		441.091
		658.256		545.097		1402.73		870.116
		780.463		1867.33	3	1970.29		861.9
		830.074		1686.05		1567.79		593.355
		1363.11		3302.93		2419.08		649.623
		639.327		911.199		1231.12		642.863
		429.233		1094.04		2200.46		1253.07
		616.862		3673.61		2567.39	3	1090.3
		901.006		1035.38		1722.86		1243.81
		579.523		4560.67		1055.25		2130.46
		645.983		1050.26		2799.22		1654.53
		554.873		2051.73		2509.26		1925.88
		479.573		1887.09		3375.63		1613.24
		512.647		2105.29		1789.74		1892.6
Ep3	3	1720.68		3283.58		1149.68		3019.09
		1438.51		9293.06		3820.98		3936.22
		14948.3		14208.6		5065.11		2439.16
		2406.81		5772.76		5682.69		1447.87
		739.693		3204.95		1987.87		1400.34
		839.331		3093.35		2167.7		2015.22
		2234.57		3412.76		2538.07		919.312
		540.832		413.009		1610.43		1366.12
		1027.06		5621.02		797.104		703.706
		5050.44		460.852		2200.36		1171.01
		610.933		9901.29		1737.63		2783.52
		885.925		184.715		1478.24		1297.06
		1925.47		4974.41		2511.13		2316.43
		4018.49		4238.31		1630.19		1570.08
		851.604		6859		2573.74		863.668
		1573.72		2244.87		2429.07		981.715
		449.515		3271.52		1461.5		1565.71
		1134.4		6254.1		1610.12		2256
		541.145		5646.5		2663.81		3160.75
		2243.83		4703.68		4280.27		2946.08
		1272.1		9634.2		2477.64		1621.87
		1381.1		7003.16		2345.03		1746.99
		1248.91		8744.33		1193.58		1838.21
		2737.55		4645.65		2829.49		2301.66
		2062.13		6475.64		2287.62		3663.83
		1268.67		13448.2		2941.71		1233.2
		6327.53		5457.52		1682.2		2454.13
		857.532		1799.62		1837.38		2009.71
		515.767		2187.25		1078.75		2675.25
		6193.78		346.965		1518.39		1483.34
		1077.92		2648.83		1817.2		1860.15
		4431.39		4929.58		855.555		1081.46
		4678.2		3849.9		1790.16		1431.54
		1606.58		7787.31		1066.69		999.604
		1068.25		1410.22		3152.95		1489.26
		433.082		3950.68		1148.54		1055.35
		4006.63		2070.66		2866.2		886.341
		3271.93		3789.78		3320.4		1464.3
		461.268		5723.26		2514.04		2202.02
		2396.51		5907.24		1451.72		1362.79
		617.277		6303.4		1410.32		1652.87
		5238.48		3365.12		2221.78		1197.53
		2868.08		782.856		2160.73		1698.94
		4669.05		9465.71		5300.47		1681.05
		4538.1		10425		4329.78		831.634
		3323.83		5588.67		1733.06		1173.4
		3704.91		2742.44		1876.27		3069.02
		7402.02		5222.57		1589.11		1573.61
		1680.43		5448.57		1487.71		753.317
		1236.01		6336.79		991.908		1202
		7436.66		3575.68		1109.95		1274.28
		1664.72		915.047		2930.9		622.269
		1231.33		3477.45		4136.23		951.345
		959.354		3589.05		4733.12		1280.52
		1858.18		7289.17		3627.32		1142.3
		1100.91		17448.4		2549.5		1067.73
		983.379	4	14300.3		8577.6		1482.4
		630.486		7837.5		3426.17		1244.64
		1294.25		10221.2		2447.68		1339.18
		5823.93		15266.3		2305.82		1120.25
		1727.65		2462.14		2112.99		1514.02
		650.559		2629.07		2100.3		853.475
		1334.19		4457.19		2393.18		847.339
		1709.45		1091.03	4	1411.88		1172.36
		3958.69		1902.12		2899.59		1304.34
		2041.23		1192.74		1851.31		944.689
		245.247		1991.3		1477.31	4	2978.53
		3230.54		2186.94		5963.3		7050.58
		3316.34		1140.53		1433.42		1833.74
		2082.83		1124.62		1175.17		2113.82
		2324.64		1567.69		1764.88		3085.66
		3584.78		3803.3		2083.14		1526.4
		2549.61		443.69		1030.39		1400.08
		4551.94		803.552		3937.68		1247.24
Ep4	4	1295.09		2210.34		4766.61		1288.85
		2670.36		2161.35		1390.04		1178.29
		1409.39		415.817		2691.16		473.333
		1340.74		450.659		1234.71		4260.2
		2303.01		5265.21		646.607		1910.49
		3953.69		1241.16		1182.45		2859.96
		811.873		2787.78		1582.45		943.545
		1029.04		2077.32		1183.59		1982.46
		517.119		2893.56		718.683		5998.46
		1237.26		700.794		249.511		1537.94
		1004.7		5179.82		1376.11		3144.84
		1657.96		3541.83		1941.9		2686.69
		803.969		8249.78		895.91		1819.07
		556.537		3147.54		821.233		1167.37
		1691.87		2904.06		977.815		1040.37
		3362.42		2462.04		1181.2		1105.38
		1460.66		1625.31		742.397		765.07
		905.998		1434.14		971.939		5307.13
		4016.51		4025.87		2288.45		3066.62
		2349.71		6236.63		2608.06		2124.64
		3865.08		710.051		2936.51		1647.04
		4004.45		5441.71		4599.47		5543.01
		8586.13		4695.15		2223.76		3177.39
		3585.82		9380.95		1092.59		2314.35
		4605.5		2572.28		797.208		3503.45
		1769.88		2094.37		3376.98		595.228
		1119.83		5068.85		6855.68		1180.68
		1170.9		5622.94		7004.4		867.412
		1914.75		690.601		1022.75		2833.75
		2100.61		1122.75		1077.71		2858.4
		1116.61		1586.3		2402.34		2122.21
		422.265		603.132		1997.86		870.741
		1291.34	5	2005.03		565.17		676.561
		8389.66		531.368		740.004		481.549
		15291		2481.8		2828.76		1197.42
		11419.1		1084.32		2991.95		1293.53
		5276.55		637.35		1633.83		1609.08
		7781.44		1138.66		3067.87		776.614
		10891.4		718.683		1975.49		760.182
		2059.01		1121.5		1815.85		4109.39
		6102.36		927.112		681.553		7726.1
		15462.3		895.806		668.24		6611.57
		899.446		1241.11		1315.78		1483.75
		1047.34		607.293		2365.21		963.41
		1775.28		618.005	5	1235.07		3339.54
		2567.6		558.826		656.279		1479.18
		970.69		703.707		796.896	5	896.325
		773.078		337.708		1960.62		1402.94
		2326.93		498.19		1678.04		712.339
Ep5	5	411.865		761.534		1510.9		800.016
		245.507		2216.58		603.236		2607.23
		683.737		2518.3		2613.47		1141.16
		723.259		1765.92		781.711		1502.16
		740.94		210.093		856.075		1397.12
		626.222		3187.69		144.984		1568.52
		384.407		1096.22		913.799		2322.77
		1068.56		375.358		1234.56		1202.21
		831.218		1365.19		1200.96		1301.01
		1195.97		1963.33		12.896		1108.92
		4294.52		1427.38		1663.68		860.86
		740.629		987.123		572.243		1539.5
		1439.97		1739.61		1636.23		801.542
		862.316		1385.57		433.914		1895.51
		1044.01		740.732		806.152		1494.26
		503.494		1117.86		558.93		1414.9
		902.982		1814.7		1387.96		643.071
		676.041		1040.58		1109.75		969.442
		646.711		712.235		469.9		667.72
		567.147		578.483		389.503		589.404
		2481.9		1375.07		1072.83		2177.16
		2834.59		610.517		988.788		1804.09
		440.466		749.989		509.839		510.254
		1421.25		752.797		443.274		1415.63
		595.436		1955.73		2665.89		808.856
		879.477		663.144		1413.13		3339.12
		1353.75		1425.2		455.027		851.499
		1548.44		921.912		1960.52		1964.99
		3514.16		2228.85		860.964		2842.91
		1859.22		1696.97		631.526		1697.17
		115.967		1553.33		894.246		1127.22
		2100.51		1002.62		714.211		3512.19
		1842.26		430.794		853.579		595.435
		3030.85		98.182		3603.51		611.245
		384.824		549.777		1402.21		656.8
		457.316		758.83		3651.66		3447.86
		627.469		1263.47		1958.33		507.239
		409.16		548.321		2550.75		786.287
		839.747		664.704		546.76		2669.22
		373.174		1367.68		468.34		2265.36
		1132.63		536.568		921.183		719.62
		374.422		5766		552.377		2163.23
		1845.9		1639.35		425.386		1314.95
		340.308		311.811		1644.86		304.843
		602.82		674.793		1120.36		1286.66
		509.318		1041.31		379.415		2151.06
		2835.52		766.11		774.223		1971.86
		2231.45		1659.11		954.569		607.396
		2119.85		1470.34				2911.03
		994.508						2922.68
		848.899						2441.03
		5330.42						1142.82
		950.097						1182.03
		326.58						1114.63
		291.114						1270.75
		2566.98
		1283.02
		2041.49
		622.477
		1330.24
		1480.94
		2001.86

## Sheet: Fig 2C
Experiment	Well 1	Control	Well 2	TAK-242	Well 3	CytB	Well 4	Control
Ep1	1	904.958	1	1028.73	1	1041.93	1	1173.29
		3007.34		1011.25		1461.29		364.021
		1200.75		1331.59		699.338		732.1
		3674.44		1662.96		1517.56		1270.85
		6008.96		3005.89		1228.21		889.046
		8982.6		2976.35		2013.56		855.347
		1086.97		2707.07		998.564		672.193
		2594.54		9187.08		1438.3		715.979
		947.601		9082.14		1541.89		555.81
		3484.42		2943.48		1266.28		520.551
		1345.01		5449.82		1645.48		2153.34
		657.215		2089.8		1310.89		1529.52
		1893.02		563.297		796.896		947.497
		830.386		2831.05		1164.35		545.721
		2662.46		1923.08		6286.45		653.159
		969.962		1180.99		864.708		1421.35
		2136.5		1041.93		1193.89		2063.8
		809.792		2604.94		944.065		1319.94
		509.942		1792.03		613.169		1418.75
		1855.47		2398.9		2894.81		1033.41
		1543.66		1375.79		1297.89		1450.06
		1652.45		3401.11		2176.44		555.082
		953.321		3247.39		1160.29		1585.68
		1935.14		998.668		2225.53		1093.73
		4413.92		1688.02		762.781		804.593
		2820.75		646.503		348.005		1409.49
		1041.73		996.276		673.961		1029.97
		2089.59		1073.76		1398.05		662.936
		2530.58		1385.67		2664.74		1963.22
		1166.01		1747.2		1707.37		1037.05
		647.959		1878.14		954.361		1288.33
		4778.57		3340.89		420.705		4047.82
		1737.42		6223.21		2187.67		1587.86
		1444.23		1500.5		913.695		1588.69
		1288.43		1380.89		1084.68		4591.25
		9503.26		1590.46		1172.05		847.547
		2459.12		865.749		1189.52		1301.53
		2348.88		1375.27		2597.76		1299.14
		7495.32		1434.66		966.843		1019.36
		1272.93		1274.29		1032.89		1274.81
		834.754		602.716		1216.98		2089.59
		701.314		3895.97		1010.11		5629.03
		1599.51		849.211		1274.08		1636.43
		714.003		1525.56		3768.15		872.092
		1224.67		1906.95		976.618		2987.27
		2051.94		743.645		696.113		3429.19
		875.109		1814.91		1239.86		1836.54
		1199.19		2299.47		795.44		1771.44
		5591.38		823.729		575.467		402.4
		1262.95		1947		2359.07		897.99
		230.998	2	769.438		2959.91		602.197
Ep2	2	540		811.977		1154.26		4596.04
		686.857		2177.58		1094.46		3237.3
		920.767		1311.42		1085.72		1415.73
		767.358		2203.48		1125.56		1167.99
		690.185		951.033		943.545		974.226
		1662.54		1608.87	2	3298.87		644.007
		802.512		1895.83		1980.59		526.688
		349.565		1547.2		2703.75		1269.19
		566.522		1074.28		2566.46		779.007
		989.931		1380.79		3616.71		923.056
		277.488		510.567		5714.31		519.927
		1096.43		5072.38		5591.38		1293.63
		5118.04		322.835		7073.26		739.38
		2770.83		539.792		3106.87		999.292
		1628.63		5071.66		3500.85		2880.25
		1420.31		1240.9		5007.07		1378.92
		2781.96		1478.87		2323.19		3152.33
		4375.44		2381.95		683.633		3037.5
		1010.84		1266.8		2040.29		4337.48
		1517.56		1344.9		672.193		566.73
		6924.11		5655.76		1990.58		1103.3
		1788.39		1317.34		769.022		1221.14
		2331.2		2658.09		1088.01		1259.93
		1146.98		2880.87		2955.96		1003.97
		1497.64		5046.8		5609.37		1185.98
		2025.83		1530.04		3625.76		430.69
		1764.15		1855.26		1385.36		504.014
		1807.11		981.819		2138.47		441.923
		2843.84		25665.5		4088.9	2	3302.51
		3169.49		7225.94		2991.32		1761.24
		945.209		1453.69		2002.33		813.433
		670.217		465.532		907.662		1120.25
		878.644		1338.98		771.311		3500.43
		2956.38		3772.93		1549.69		4441.07
		10695.6		1784.12		3097.1		1859.42
		831.738		4699.83		1886.98		3918.96
		897.678		1764.47		3692.64		1933.27
		3872.15		1740.65		4440.23		3261.74
		1713.61		1721.61		3317.18		941.984
		1035.59		1341.26		2702.19		5435.37
		1339.5		2322.88		1398.62		1809.19
		5660.44		1833.84		3567.83		2974.68
		332.924		1792.24		3838.97		2047.57
		2460.58		1114.95		538.336		3950.57
		11916.1		8672.87		4057.39		535.736
		3123.41		2317.68		848.691		5619.46
		3424.3		5391.37		2295.94		1945.75
		2592.04		1195.86		5508.17		1512.88
		7815.65		1002.31		1788.28		883.845
		1523.07		1877.11		4577.21		2428.86
		5424.97		949.681		3028.04		6560.4
		2759.49		888.525		5595.75		1285.05
		2068.06		3897.95		3380.41		292.257
		1765.4		3032.61		5771.93		504.43
		4059.68		2973.23		1379.02		613.741
		6005.32		1354.06		1241.42		2117.46
		281.857		4606.33		4085.05		4329.05
		203.54		1210.32		1008.44		8617.02
		605.005		2511.13		3149.72		3164.08
		891.958		1535.44		480.301		1485.94
		3006.2		430.378		3496.69		1358.43
		865.748		1327.74		1807.84		8426.9
		1181.3		3892.85		700.378		2570.93
		1775.8		8012.02		618.005		1589.42
		1125.66		304.322		855.451		7299.99
		589.195		2291.99		1035.38		8303.76
		1694.05		263.24		1153.74		3951.2
		2543.16		951.865		997.316		615.821
		668.032		1375.27		886.654		2522.98
		422.161		988.267		523.671		1274.39
		3310.62		701.106		2477.74		3270.89
		580.355		5133.02		2752.42		2201.71
		601.052		1719.22		3483.27		334.172
		1377.67		2832.09		3211.82		1443.4
		1467.32		4676.75		1758.02		2845.92
		1595.35		1676.27		1188.38		537.713
		2344.51		1864.62		1185.57		3733.31
		1017.91		8552.85		2929.02		3409.95
		1308.5		748.429		1119.63		4344.76
Ep3	3	1254.83		1525.36		2863.5		1122.44
		562.674		3523.63		1425.2		2387.67
		2307.17	3	1533.05	3	1581.42		4650.85
		2793.92		1033.61		2089.17		3960.14
		1666.86		1042.35		1642.67		5583.06
		2759.39		2467.65		2582.89		932.416
		1347.51		2275.24		927.007		7230.31
		943.025		5224.29		1551.05		3610.79
		2833.86		2557.83		1464.41		2833.65
		946.977		4145.59		2147.62		5888.21
		816.345		1003.04		4025.35		1185.57
		3606.94		2411.8		1689.48		2556.32
		2955.96		2884.51		961.85		1644.75
		2088.03		2080.64		924.407		12110
		2393.08		3494.92		1686.56		9021.92
		3496.79		2373.32		1828.22		1088.43
		1369.55		2400.57		1680.22		5155.07
		2932.77		2375.4		925.967		3327.78
		3140.05		3119.46		2403.06		5578.58
		8303.86		2219.91		1245.79		9920.32
		1079.79		3042.91		1198.46		6717.97
		1143.03		2877.23		1891.25		1737.84
		1601.28		2181.74		2618.05		1131.48
		2698.13		1340.85		1122.02		3516.87
		1869.41		2353.04		777.031		4190.31
		1741.58		3692.74		1103.09		4781.9
		965.282		1950.64		1200.13		2867.56
		1674.29		3351.81		1733.68	3	10616.4
		1026.54		2108.73		785.871		8746.09
		1953.03		4194.26		1386.61		1924.32
		2787.78		1400.24		1858.17		771.83
		3174.69		1024.46		1433.88		1554.37
		3441.57		1310.17		1625.83		7673.16
		429.338		1946.27		1321.19		10625.6
		2854.14		2954.51		2877.96		589.403
		2115.38		1907.58		1734.51		1665.76
		6161.02		1812		1078.65		804.592
		4947.58		2764.69		2631.88		1465.03
		10143.3		3094.39		2701.36		1053.58
		7533.59		2192.35		1481.67		1749.28
		1952.3		1820.11		1473.25		477.181
		2097.49		4756.62		757.27		2746.7
		2021.99		5941.98		478.221		1631.96
		1915.9		3967.01		1040.17		1647.25
		3813.6		1244.54		1673.04		2614.82
		1862.44		1540.96		1598.89		623.309
		1697.59		836.938		1359.57		945.313
		856.076		2073.99		2714.25		1900.4
		1226.34		1811.58		1263.16		972.979
		1372.26		1525.36		1858.07		924.095
		506.094		1412.41		1190.98		2826.58
		1355.41		1915.38		1174.85		1861.71
		994.924		889.046		694.241		1044.22
		1021.44		988.579		1314.53		2010.54
		1651.83		1245.99		801.368		2122.77
				1465.97		1322.02		4416.94
				1669.72		1266.17		2278.98
				869.492		1895.93		3023.57
						1604.82		1898.53
						1757.39		4011.62
						2473.69		1641.84
						3072.55		935.849
						2892.41		2546.7
						3410.57		4268
						3083.97		802.408
						1405.96		3469.65
						1265.65		1449.74
						3816.82		4446.89
						3044.68		3554.41
								2466.51
								2781.86
								2515.7
								322.835
								4822.67
								5099.95
								8237.92

## Sheet: Fig 3A
Experiment	Control	LPS	hIL-1β	hTNF-α	hIFN-γ	CytC	hIL-1β+ hTNF-α	hIL-1β+h IFN-γ	CytC + hIL-1β + hIFN-γ
1	100.536	60.2358	87.2454	75.7771	92.6045	76.0986	97.9636	74.7053	62.0579
	90.1393	54.3408	73.5263	67.5241	102.144	87.0311	71.8114	86.9239	77.492
2	98.2379	70.9251	86.2335	86.5639	86.2335	70.9251	86.7841	73.2379	70.815
	85.1322	62.6652	77.6432	81.1674	77.6432	62.6652	84.4714	77.2026	78.7445
3	88.725	67.1233	95.3635	91.0432	84.4046	79.4521	94.8367	84.4046	80.1897
	86.0906	62.4868	82.7187	87.039	95.9958	89.568	91.0432	66.3857	90.6217
4	101.893	55.205	105.521	110.095	85.6467	85.489	101.577	91.0095	99.2114
	87.8549	58.3596	93.0599	102.524	98.4227	96.8454	91.1672	104.732	111.356
5	98.4864	46.4178	103.633	96.0646	87.2856	86.0747	97.8809	92.5328	80.9284
	92.6337	40.666	95.2573	92.1292	94.4501	91.221	88.5974	97.6791	87.0838

## Sheet: Fig 3B
Experiment	Control	LPS	hIL-1β	hTNF-α	hIFN-γ	CytC	hIL-1β+ hTNF-α	hIL-1β+h IFN-γ	CytC + hIL-1β + hIFN-γ
1	90.8861	130.127	68.8608	60.5063	82.0253	128.101	54.1772	128.101	68.3544
	94.6835	97.7215	65.3165	76.7089	82.0253	96.962	77.4684	96.962	54.4304
2	104.874	94.5848	108.303	76.3538	87.0036	74.0072	100.722	83.7545	67.6895
	94.4043	84.657	86.4621	83.7545	98.3755	82.13	90.6137	96.0289	83.935
3	94.5098	94.5098	83.7255	70.1961	75.2941	83.7255	70.1961	76.8627	85.2243
	85.4902	85.4902	83.3333	90.1961	86.4706	83.3333	90.1961	79.4118	81.1346
4	95.5335	86.3524	90.3226	86.1042	74.1935	79.9007	77.1712	77.1712	84.1176
	76.4268	71.9603	82.6303	91.3151	85.3598	82.6303	75.4342	75.4342	75.2941
5	91.1972	93.3099	92.6056	89.0845	92.6056	70.7746	99.2958	73.2394	84.1176
	77.1127	85.2113	84.507	67.6056	84.507	84.8591	76.7606	82.7465	75.2941

## Sheet: Fig 3C
Experiment	Control	LPS	hIL-1β	hTNF-α	hIFN-γ	CytC	hIL-1β+ hTNF-α	hIL-1β+h IFN-γ	CytC + hIL-1β + hIFN-γ
1	349.738	265.34	315.979	356.49	339.61	403.752	373.369	319.354	329.482
	326.106	548.917	339.61	339.61	353.114	305.851	309.227	272.092	322.73
2	79.2915	49.9242	41.1141	58.7344	49.9242	64.6079	99.8485	117.469	96.9118
	29.3672	61.6711	20.557	61.6711	79.2915	99.8485	35.2406	44.0508	70.4813
3	121.193	236.999	193.908	207.374	131.965	231.613	226.226	196.602	236.999
	185.829	223.533	226.226	220.84	212.761	140.045	236.999	134.659	121.193
4	27.0698	113.106	19.0039	35.1357	107.729	59.3333	196.454	134.615	113.106
	129.238	75.4651	70.0879	99.6628	51.2674	64.7106	94.2856	78.1538	94.2856
5	75.2353	52.3559	40.9162	54.6439	36.3403	93.5388	91.2509	36.3403	45.4921
	77.5233	82.0991	84.3871	59.2197	27.1886	45.4921	24.9006	22.6127	61.5077
6	160.34	52.2412	176.97	74.4153	46.6977	66.1	71.6436	43.926	32.8389
	46.6977	152.025	63.3283	127.079	52.2412	110.448	74.4153	16.2084	77.1871

## Sheet: Fig 3D
Experiment	Control	LPS	hIL-1β	hTNF-α	hIFN-γ	CytC	hIL-1β+ hTNF-α	hIL-1β+h IFN-γ	CytC + hIL-1β + hIFN-γ
1	0.576812	0.476654	0.475213	0.638997	0.424773	0.444444	0.482778	0.489264	0.509079
	0.533578	0.4853	0.529255	0.530912	0.483139	0.530912	0.567085	0.400634	0.424773
2	0.399914	0.351816	0.350195	0.305664	0.341007	0.348898	0.368929	0.371091	0.398833
	0.391267	0.358301	0.447471	0.210549	0.42099	0.405102	0.487822	0.355959	0.35776
3	0.450929	0.47136	0.483474	0.463441	0.514754	0.485138	0.431041	0.459246	0.497939
	0.420554	0.397592	0.355826	0.452593	0.0824474	0.275548	0.371013	0.381138	0.443697
4	0.364143	0.373725	0.342446	0.363636	0.347689	0.352788	0.431041	0.365951	0.393795
	0.372821	0.369386	0.433572	0.459102	0.401931	0.370145	0.37029	0.352933	0.352571
5	0.476763	0.484047	0.509543	0.503059	0.405376	0.465909	0.433421	0.627914	0.529939
	0.450539	0.444712	0.564175	0.476836	0.453453	0.54021	0.512092	0.450903	0.451267
6	0.460737	0.429414	0.430143	0.385927	0.342002	0.503934	0.35912	0.49461	0.444712
	0.517555	0.425044	0.476034	0.497378	0.422858	0.394668	0.481498	0.400641	0.418488

## Sheet: Fig 4A
Plate 1	Experiment	Well 1	Control	Well 2	LPS		Plate 2	Experiment	Well 1	Control	Well 2	mIL-1β	Well 3	mTNF-α	Well 4	mIL-1β + mTNF-α			Plate 3	Experiment	Well 1	Control	Well 2	CytC	Well 3	mIL-1β + mIFN- γ	Well 4	CytC + mIL-1β + mIFN- γ			Plate 4	Experiment	Well 1	Control	Well 2	mIFN- γ
	Ep1	1	4118.13	1	9428.27			Ep1	1	6305.38	1	2088.45	1	160407	1	78127				Ep1	1	6730.14	1	16122.7	1	3675.68	1	9825.37				Ep1	1	5399.8	1	6326.28
			8958.58		32274.2					12680.2		425.073		88472.8		67622.2						13474.4		16122.7		3494.3		5533.96						10940.6		15544.4
			21143.2		23241.4					5962.78		448118		2768.23		67622.2						9935.25		16122.7		14452.1		10414.5						6392.22		5009.98
			3776.88		86598.6					1020.72		7234.15		121211		5357.62						9935.25		6184.42		11650.8		4559.01						3576.36		15056.2
			5601.26		3228.25					17262.2		127414		14590.4		5357.62						7997.87		6184.42		1849.86		2311.54						3576.36		5780.04
			2449.97		15730.6					10516.8		6132.78		14590.4		5357.62						3191.64		160695		1607.73		7402.96						33480.4		14263
			8933.41		15730.6					4631.92		6132.78		14590.4		5357.62						8198.34		11772.2		10237.2		4007.88						702.666		18485.9
			1555.1		146947					796.272		6161.85		19488.5		16772.9						8198.34		1491.03		10237.2		22016.5						702.666		12526.7
			4513.46		6711.52					46495.2		2188.19		50132.5		51456.6						5644.94		2934.64		1983.82		18154						702.666		7230.25
			1740.65		8738.92					6616.57		2148.77		35218		51456.6						20097.7		2934.64		3236.88		14693.7						19762.7		7230.25
			926.487		76266.2					6150.31		22098.9		35218		4062.28						13043.8		1940.34		3029.29		6897.07						19762.7		15051.1
			2050.9		76266.2					59195.7		16332.2		38634.5		3950.57						20181.2		6994.42		12459.3		11277.8						19762.7		15051.1
			17875.2		138994					127159		17760.5		15094.6		2192.24						20181.2		2557.83		14990.1		3956.5						17807.1		78854
			29119.9		22901.6					7673.37		12459.1		15094.6		3341.41						86465.4		4695.36		8566.37		38390.8						17807.1		13902.2
			14067.1		2539.57					7931.31		18364.2		1331.8		7007						31567.6		10666.1		7378.83		6518.9						11988.5		13902.2
			18154.5		2539.57					19060.5		20270		200010		3524.82						2005.17		2738.69		1825.21		60867.6						11988.5		13902.2
			2377.58		2915.09					9383.76		39646		6553.82		3524.82						2005.17		21318.8		6307.46		2506.24						11988.5		13902.2
			4516.37		2475.87					625.389		39646		6553.82		146787						2005.17		8219.09		71691.4		61948.9						820.505		25086.7
			9142.77		813.537					7640.51		7118.19		6553.82		146787						20642.8		8219.09		12682.9		2553.25						34147.3		25086.7
			3090.13		2791.32					5825.18		7118.19		2249.24		10702.5						9964.84		3982.92		3622.43		35286.3						19079		25086.7
			52892.4		15138.5					26486.6		4627.13		47460.7		14364.3						2134.62		5890.6		3137.97		40255						10891.5		25086.7
			13679.4		14863.9					7522.36		21538.8		2754.92		14364.3						2134.62		19799		3137.97		37528.2						114335		7203.58
			22228.4		18178.1					1911.22		3327.58		11628.9		14364.3						8105.73		8430.33		7943.58		29128.3						114335		7203.58
			5284.56		18001.9					12461.8		18065.8		11628.9		4141.84						15471.4		8430.33		11799.6		16150.9						4301.49		3179.78
			3995.61		30318.2					7565.62		4468.11		19517		15575.9						35170.6		8430.33		7943.58		4403.83						1332.84		1220.83
			772.767		1557.7					53253.2		52303.7		19517		15679.6						4989.18		4954.44		123512		7007.42						1332.84		613.741
			95522.7		3024.81					22703		24927.2		6191.39		15679.6						6457.64		5142.14		60587.8		8821.39						167955		613.741
			26973.9		17203.5					4961.46		46504.1		3741.42		15679.6						31137.3		5142.14		3858.53		12400.4						8502.77		613.741
			74055.4		43965.7					4961.46		21474		4128.42		9658.85						11701.9		5142.14		61331.2		27630.9						8502.77		960.393
			7797.14		48604.5					14369.4		10277.9		24347.8		46891.2						4883.82		16122.5		35784.1		27630.9						81093.9		3888.17
			5036.09		7126.92					4756.21		7113.35		77135		7520.8						4758.39		1165.76		5813.85		25732.5						120365		2043.93
			1253.69		8644.38					956.442		7113.35		31963.7		4384.85						25934.4		1165.76		5813.85		21261.6						53074.5		2043.93
			1014.89		4784.5					18299		23844.9		10249.5		4384.85						21156.4		13567.2		16304.3		21261.6						93855		2114.24
			34331.1		84180.5					18299		23844.9	2	83913.9		5993.78						8514.47		72504.4		9634.93		9313.34						93855		2114.24
			54960.4		3715.62			Ep2	2	6261.28		2283.61		48780.4		23216.4						16841.1		13671.1		3599.24		9324.37						21772.8		1582.25
			54960.4		15191.8					15726		2283.61		11685.9		8081.81						49480.3		13671.1		2018.45		22219.6				Ep2	2	21439		2022.19
			7261.2		22353.5					8478.07		2358.13		68383.8		43132.2						5115.86		33670.8		3196.22	2	56967.9						21439		4128.84
			112099		12169.8					7395.68		20502.1		122300		11189.5						6726.71		4962.66		3196.22		105723						21439		4128.84
			4811.12		2200.46					1407.62		14821.7		11357.2		11189.5				Ep2	2	6261.28		4962.66		3196.22		55248.7						95241.8		8505.11
			592.731		115641					2173.16		14821.7		1883.76		18354						15726		2367.6	2	8364.6		25841.5						10775.3		2443
			2953.05		101276					2173.16		2368.95		26027.8		9342.15						8478.07		11430.5		44014.7		25841.5						20042.8		12311.6
			15967.9		101276					2173.16		909.015		41083.3		9342.15						7395.68		4187.81		183268		9889.02						14642.4		12311.6
			1321.5		30968.8					2173.16		3550.57		116081		4213.61						1407.62		13985.6		6737.84		31176.7						242669		6016.03
			1101.63		271504					7124.64	2	3984.69		141283		4439.56						2173.16	2	51683.1		6737.84		31176.7						242669		3453.06
			24369.8		9526.97					9779.08		26391.4		54900.6		4439.56						2173.16		36270.7		7045.59		10610.9						22121.5		3453.06
			24369.8		2750.13					10757.7		26595.9		54900.6		81518.7						2173.16		33692		29676.5		40432						22121.5		22727.5
			24369.8		18695.9					4807.1		18106.1		263611		11612.8						2173.16		33689.9		212830		40432						184005		22727.5
			24369.8		46061.5					4807.1		19826.3		196082		11612.8						7124.64		54506.3		3272.76		12993.8						26258.2		4173.56
			16523.9		66049.2					4807.1		19826.3		196082		33283.7						9779.08		15927		3224.5		19443.1						9325.2		4765.25
			16523.9		6401.9					3158.25		16172.3		24118.1		15554.6						10757.7		5947.18		20096.1		39564.7						69611.4		24481.1
			7690.43		19572.9					1963.27		16172.3		76269.3		16799.4						4807.1		149268		33040.9		39564.7						16422.8		3401.37
			61657.7		7000.87					1963.27		10906.6		10563.5		11037.9						4807.1		18895.6		63404.4		9435.34						35871.3		3401.37
			34032.6		12008.9					2232.29		4116.05		16360.2	2	11006.9						4807.1		18895.6		4561.3		8048.11						35871.3		1790.05
			55.539		65590.3					11076.5		1664		7228.54		7332.54						3158.25		17541.8		4561.3		6741.86						35871.3		4416
			5380.97		90657.4					11076.5		1664		21674.2		14426.1						1963.27		145870		4561.3		6741.86						46487.4		4416
			17452.2		33996					11076.5		13602		12786.3		7953.15						1963.27		39238.1		27888.8		6741.86						46487.4	2	25087
			18175.7		21934.1					11076.5		180861		4515.22		174055						2232.29		39238.1		13923.7		12838.7						46487.4		3537.6
			12879.8		272023					32197		40495.2		9140.38		36140.4						11076.5		8188.31		22637.4		12838.7						30843		3537.6
			22147.5		116837					21265		40495.2		38661.4		42084.4						11076.5		11606.9		22637.4		12838.7						84230.4		3537.6
			22147.5		2511.23					107998		41402		38661.4		2474.41						11076.5		23174		22637.4		12838.7						6057.84		1277.2
			5482.59		105095					83282.3		9772.64		38661.4		39096.8						11076.5		23174		1267.63		3618.43						26753.6		7457.14
			3888.69		387707					19200.1		81871.3		22952.7		11470.4						32197		2408.13		50377		3618.43						8029.07		19675
			6808.35		494485					8434.8		47994.2		22952.7		91219						21265		2408.13		8594.35		19823.4						23979.5		16953.3
			78186		316710					29123.9		41060.3		47531.5		8693.99						107998		2408.13		8594.35		24402.9						8458.57		16953.3
			13113.5		86167.3					10299.2		41060.3		47531.5		24466						83282.3		13161.5		8594.35		24402.9						8458.57		37933.5
			1510.27		86167.3					37448.5		23286.7		3840.33		24466						19200.1		23075		95770.7		223844						13139.8		21216.7
			3510		248553					37448.5		10452.7		129263		22230.5						8434.8		7444.04		3822.19		29958.9						1441.42		6115.52
			13078.3		17769.6					32130.2		140858		7255.58		22230.5						29123.9		4647.41		3822.19		184025						4872.8		6115.52
			13218.1		67792.5					11287		8437.61		56162.8		27042.5						10299.2		14449.8		3822.19		58930						65630.3		12620.9
	Ep2	2	36254.8		67792.5					48440.3		6795.87		53034.1		25659.9						37448.5		11896.4		11646.6		58930						309945		12620.9
			8711.15	2	149633					1624.26		3997.41		53034.1		25659.9						37448.5		11896.4		11646.6		58930						9014.64		12620.9
			41669.1		57608.3					8411.71		3997.41		53034.1		4351.21						32130.2		4688.5		11646.6		13058.9						40719.1		19693.5
			17620.5		94870.7			Ep3	3	6730.14		3997.41		53034.1		11155.4						11287		16698.8		11646.6		13058.9				Ep3	3	48621.5		19693.5
			31819		622726					13474.4		4853.5		39095.8		8271.31						48440.3		92878.3		48858.1		13058.9						63876.2		19693.5
			222350		330898					9935.25		4853.5		106467		10423.5						1624.26		6009.27		48858.1		16773.5						63876.2		1492.8
			3897.01		65587.3					9935.25		17351.8	3	24805.5		19995.5						8411.71		12165.1		48858.1		16773.5						63876.2		68153.5
			22696		64498.7					7997.87		6465.69		21601.4		2831.99				Ep3	3	5204.58		20008		48858.1		16773.5						120715		40421
			134386		225584					3191.64		6465.69		21601.4		5962.57						3659.56		19985.4		22723.1		46693.3						30895.6		9892.03
			61824.6		37842.2					8198.34		6465.69		14185.1		5962.57						21273.4		19985.4		22723.1	3	74787.2						4470.08		1231.95
			40773.9		70022.2					8198.34		5396.73		14185.1		5962.57						4503.68		4662.7		10591.3		74787.2						39801.1		4379.6
			48857.1		151164					5644.94		5396.73		14185.1		5962.57						16322.5		2044.76		10591.3		49435.1						14387.3		3620.04
			1345.63		23077.4					20097.6		276480		7298.95		2159.69						7141.38		61817.5		1074.07		49435.1						10218		3620.04
			3997.79		16625.6					13043.8		113144		7298.95		17476.7						7856.32		61931.7		19105.1		49435.1						32123.1		30157.4
			9918.45		24337.4					20181.2		16560		7298.95		5257.15						30627.3		42484.6		10351.2		40295						25120.2		8824.44
			80278.7		86592.7					20181.2		16560		33197		5257.15						3237.82		42484.6	3	10825.6		40295						67024.9		8824.44
			29606.4		70774.9					86465.4		16560		4049.79		10083.8						5002.29		42484.6		14181.5		40295						67024.9		8824.44
			120229		80443.7					31567.6		33300.7		19217		255965						8242.5		42484.6		14181.5		143690						54918.5		14215.1
			9509.5		113659					2005.17		48032.3		19217		9415.37						4681.01		42273		44529.2		44277.6						54918.5		5207.38
			505.57		7991.22					2005.17		322756		20799.5		46299						7892.41		42273		10521.4		144403						54918.5		5207.38
			1270.23		189837					2005.17		34846.1		8691.59		51638.4						7199.42	3	9353.8		15328.1		29069.6				Ep4	4	2699.97		7585.57
			626.95		270004					20642.8	3	18348.9		7048.3		4750.49						8777.92		38684.2		2530.26		44588.5						2699.97		7585.57
			1928.48		151868					9964.84		5559.55		6500.76		4750.49						884.054		38684.2		13364		42068						2699.97		7585.57
			4764.63		76933.5					2134.62		5559.55		6500.76	3	8591.38						51180.6		38684.2		13104.7		42068						3027.73		7585.57
			4764.63		230541					2134.62		51348.4		6016.76		8591.38						9639.72		38684.2		50965.4		177397						12728		23181
			36858.3		300970					8105.73		74887		6016.76		5007.8						3469.96		16329.2		15679.3		17383.2						41858.9		46487.8
			62739.9		45762					15471.3		15654.5		4747.26		5007.8						8371.36		11298.9		38493.7		6493.21						41858.9		46487.8
			14220.7		20333.1					35170.5		15654.5		4747.26		11359.5						8884.42		35941.3		38493.7		8767.1						6821.25		6246.2
			2060.94		17573.3					4989.18		15654.5		11519		11359.5						10821.7		78105.2		70689.7		8767.1						37234.9		19774.8
			2060.94		130724					6457.64		33493.8		7030.09		11515.3						11334.1		78105.2		35771.1		8767.1						37234.9		19774.8
			1636.75		130724					31137.3		14364.5		7030.09		84401.6						22086.7		78105.2		10220.1		2864.54						37234.9		5790.86
			9812.05		12730.2					11701.8		29764.1		7516.32		2332.24						4563.85		18476.9		5863.82		3863						7548.67		4292.34
			5087.1		1521.3					4883.82		2639.47		8467.04		4721.99						4563.85		4701.29		5863.82		11755.3						13437.7		1583.18
			5087.1		38704.6					4758.39		2639.47		95566.9		104567						4563.85		3046.97		11930.7		12271.6						13437.7		35182.5
			19669.1		43170.8					25934.4		9740.19		9545.59		104567						4563.85		9034.29		126572		10140.2						39577.3		35182.5
			16526.1		3589.88					21156.4		9246.47		94832.8		3258.1						30478.5		9034.29		103761		16831.4						3277.03		15260
			13775.4		7089.9					8514.47		15805.4		97284.1		3258.1						30786.5		3109.58		10082.7		7113.92						21085.2	3	27961
			9472.58		7089.9					16841.1		14792.8		7100.72		2839.27						6445.13		3109.58		6965.4		8580.41						84588		47447
			9472.58		17798.3					49480.3		44189.1		7100.72		30920.6						6445.13		21772.5		392087		6534.56						84588		47447
			6515.99		176793					5115.86		15417.8		12074.3		4809.25						6445.13		21772.5		43341.8		6534.56						43904.9		29438
			2941.5		176793					6726.71		11421.5	4	22202.4		6274.65						13564.4		15355.8		28402.6		6534.56						27938		43825.9
			1433.93		408804			Ep4	4	1762.18		11421.5		31380		6274.65				Ep4	4	2945.35		84282		58336.4		6534.56						63757		7778.63
			1074.8		151994					2443.32		24677.2		75677.3		17208.2						2945.35		84282		7521.16		12330.2						36538.6		52952
			38634.2		18831.2					26549.4		24677.2		10087.4		17208.2						3029.49		3553.22		7521.16		12330.2						54439.7		38776.3
	Ep3	3	57696.6		141326					4667.42		3557.69		10087.4		9073.61						1911.74		3553.22		7521.16		1359.78						53303.7		15532.1
			74525.7		18161.1					4667.42		3557.69		6692.91		40331.6						2128.28		14765		7521.16		12709						53303.7		15532.1
			42264.4		18161.1					4667.42		13144.6		14686.4		10205.7						58.24		14765		19330.3		6382.34						27656.4		15532.1
			2320.07		7990.44					11571.9		12107.5		26475.3		57955.9						919.21		5333.65		49581.7		93500.4						27656.4		57313
			8292.63		7990.44					42399.3		9346.73		4846.17		57955.9						3396.01		5022.98		49581.7		27902.7						71314.9		5244.26
			66655.2		133295					227453		9346.73		129950		6452.81						34785.1		5022.98		46746.9		27902.7						49238.5		5244.26
			66655.2		33689.5					67920.9		9346.73		33423.8		6452.81						8330.48		2816.7		46746.9		27902.7						11714.5		4785.01
			44665.6		10388.2					42188.2		12783.9		5020.17		7249.76						32364.2		5354.35		246863		27902.7						138526		8164.6
			37265.2		23547.3					21212.3		11212.5		29191.4		4557.03						46578.3		5354.35	4	9723.96		10810.5						138526		6964.26
			161590		23547.3					11535.3		6698.63		6273.76		4281						865.44		14162		3921.56		10810.5						14663.3		10397.6
			134427		31963.8					15343		7685.23		15043.4		40171.2						8498.87		14630.8		4840.76		11843.6								7844.78
			11179.9		90206.5					29292		23879.3		27191.5		6150.41						17202.8		14630.8		3881.1		4197.07								4260.36
			11179.9		80620.7					20890.9		6051.71		132.816		4022.44						10049.3		14630.8		54563.3		9865.82								4260.36
			10064.8		14281.2					3705.95		23382.3		23230.5		4451.36						16178.5		3469.44		15120.3		9609.24							4	15508.7
			2542.95		21095.6					46993.7		11910.2		6851.83		5725.23						16178.5		96314.4		138161		10395.7								12330.4
			50668.7		21095.6					4955.48		11910.2		30709		11697.6						16178.5		69173.3		23146.4		155487								76673.4
			127240		45657.3					9257.8		23329.2		46073.5		8536.73						2037.69		24231.5		20410.4		155487								76673.4
			127240		364531					2574.88		50392.7		2458.29		21416.4						17817.2		3033.65		37802.4		5818.63								76673.4
			5106.91		517827					15323.1		21879.6		15360.6		17515.3						15160.9		9669.98		41322.8		5818.63								42510.3
			16991.4		24795.6					2972.71	4	105298		290033		23590.7						708.8		29372.9		32273.7		5042.85								50172.3
			12613.4		143176					3314.68		25820.3		53615.3		12792.6						757.89		13176.5		33691.9		87811.1								83633.3
			7003.05		77495					2195.78		5521.48		8210.57		6655.78						19655.9		13176.5		56020.4		87811.1								3210.73
			28675.7		77495					2195.78		23352.6		8210.57		9051.14						13237.3		14940.1		87879		16965.2								3210.73
			9792.86		107320					1691.56		37856.9	5	184464		9051.14						2397.76		44288.3		9815.59		4440.18								40239.4
			9792.86		76818.9					13465		33930.2		8954.26		4100.86						1099.76		20114.2		67694.2		4440.18								40239.4
			1809.81							2849.36		29946.5		8954.26		4100.86						1846.42		20114.2		30062.8		4440.18								39139.3
			125224							8596.64		25277.5		16442.5		4100.86						9220.57	4	19977.4		84097.4		4440.18								49037.7
			19803.4							3226.59		19356.7		718.059		4100.86						2017.2		7713.83		578.482		422870								49037.7
										8048.84		70008.8		57382.7		8446.94						2848.63		4386.67		6101.94		422870								9479.75
										2787.99		3404.96		76675.8		8446.94						703.6		15018.9		17654.7		160121								15961
										2940.36		110506		76675.8		8446.94						5799.7		85105.9		23724.9		114402								9479.75
								Ep5	5	26110.1		11118.6		67247.5	4	14275.2								46121.7		5267.71		63538.6								21770.5
										46978.3		32019.6		67247.5		1388.28								45258		5979.94		25830.4								11918.4
										46978.3		14293.7		91378.4		14514.5								59427.3		309504		25830.4								11918.4
										6766.85		19893		137334		8918.64								60734.7		39508		217117								11918.4
										89684.9		7333.79		126797		5832.83								2987.79		4031.07	4	12653.6								4263.68
										6031.74		77667.2		49025.7		5832.83								59089		35279.6		56756.6								4263.68
										6031.74		20166.3		171769		19371.1								12289.4		35279.6		23178.7								31847.9
										4469.67		10214.6		125903		84476.2								10537.9		27848.4		22187.1								31847.9
										29719	5	100474				18255.4								87566.1		12247.6		16496.4								14052.3
										29719		8042.49				19419								87566.1		46195.7		2425.11								21851.3
										5020.69		8042.49				133605								4731.45		58383.2		6819.79								21851.3
										5020.69		37000.2				44821								21663.1		41461.6		2213.46								24672.3
										22078.2		32398.7				52501.6								12621.2		7082.93		2322.35
										27672.9		62687.7				9834.1								57381.3		6028.2		1843.72
										9437.32		62687.7				16771.9								39165.4				62026.2
										82014.5		59310.9				30105								4870.51				1.03447e+06
										80814.7		59310.9				4455.63								62200.3				23723.8
										14464.3		159121				9227.85								34430.4				24442.6
										14464.3		26706.2				7515.6								49427.5				60293.4
										7060.98		31299.1				9496.19												1538.67
										1806.07		19691.6				12438.7												55717.9
										14959.9		137753				32124.2												37887.2
												159333				27148.3												69009.4
												364534				36679.5												15592.8
												209601				13195.2												23532.5
												61763.1				3630.34												5668.96
																22486.9												7752.78
																22120.2												7752.78
																4044.7												7427.4
																21268.4												46678
																38352.2
																10003.3
																1166.22
																30243.7
																3606
																1263.78
																7142.01
																28458.9
																5199.17
																23926.5
																85073.6
																40836
																7278.15
																8729.35
																35030.9
																47220.3
															5	184394
																145980
																57899.8
																42923.2
																22258.9
																22526.8
																22526.8
																88051.6
																88051.6
																102645
																102645
																102645
																68168.9
																68168.9
																115535
																95717.1
																28480.7
																28480.7
																66916.7
																66916.7
																34632.2
																137030
																38046.7
																3207.34
																141828
																198086

## Sheet: Fig 5A
Experiment	Control	LPS	mIL-1β	mTNF-α	mIFN-γ	CytC	mIL-1β+ mTNF-α	mIL-1β+ mIFN-γ	CytC + mIL-1β + mIFN-γ
1	134.698	79.3594	99.1103	120.107	90.5694	72.9537	92.1708	71.5302	68.3274
	106.584	75.9786	109.431	93.9502	114.769	77.9359	113.701	82.5623	61.9217
2	92.2772	50.099	72.4752	89.901	79.0099	72.8713	65.3465	81.1881	99.802
	73.2673	43.1683	81.5842	82.3762	95.4455	83.9604	104.356	70.6931	75.2475
3	85.4043	56.6075	91.5187	100.789	72.7811	95.858	83.2347	92.1105	90.7298
	86.5878	56.213	101.183	111.243	83.432	106.706	98.4221	92.8994	87.574
4	159.35	76.0976	86.9919	106.179	93.4959	82.1138	83.9024	107.48	86.1789
	130.894	73.6585	114.797	88.2927	105.528	94.6341	96.4228	64.2276	83.252
5	109.314	76.4706	115.523	109.804	106.373	105.392	103.922	108.497	119.118
	113.235	78.5948	130.556	120.425	122.876	125.49	118.954	107.516	106.046
6	108.79	97.6945	102.017	103.602	85.879	85.0144	113.545	121.182	86.5994
	98.5591	94.3804	105.043	93.5159	96.6859	101.009	120.893	113.977	88.0403

[truncated: 5 more sheets: Fig 5B, Fig 5C, S1 Fig, S2 FigA, S2 FigB]
